# Supplementary material for: Proteo-Transcriptomic Analysis Identifies Potential Novel Toxins Secreted by the Predatory, Prey-Piercing Ribbon Worm Amphiporus lactifloreus
Source: Mar Drugs. 2020 Aug 1;18(8):407. doi: 10.3390/md18080407 (PMC7460313; doi:10.3390/md18080407)
Supplement: Supplementary file 1 [file marinedrugs-18-00407-s001.zip]

Archive with 5 entries (4 files):
- Table_S1_rev.xlsx
- __MACOSX/
- __MACOSX/._Table_S1_rev.xlsx
- Table_S2.xlsx
- __MACOSX/._Table_S2.xlsx
