# Supplementary material for: Proteo-Transcriptomic Analysis Identifies Potential Novel Toxins Secreted by the Predatory, Prey-Piercing Ribbon Worm Amphiporus lactifloreus
Source: Mar Drugs. 2020 Aug 1;18(8):407. doi: 10.3390/md18080407 (PMC7460313; doi:10.3390/md18080407)
Supplement: Supplementary file 1 [file marinedrugs-18-00407-s001.zip › Table_S1_rev.xlsx]

## Sheet: Transcriptome_Matches
Transcript ID	TPM	Matches from ToxProt	E-value	Bitscore	Matches from SwissProt	E-value	Bitscore
TRINITY_DN4335_c0_g1_i8.p1	3.53936	33kDa venom protein OS=Chelonus sp. nr. curvimaculatus OX=132888 PE=1 SV=1	5e-05	41.6	A-kinase anchor protein 5 OS=Mus musculus OX=10090 GN=Akap5 PE=1 SV=2	6e-26	117
TRINITY_DN954_c1_g2_i13.p1	24.6179	A.superbus venom factor 1 OS=Austrelaps superbus OX=29156 PE=1 SV=1	4e-117	405	Complement C3 OS=Homo sapiens OX=9606 GN=C3 PE=1 SV=2	6e-115	406
TRINITY_DN1808_c0_g1_i2.p1	10.0003	A.superbus venom factor 1 OS=Austrelaps superbus OX=29156 PE=1 SV=1	1e-81	293	CD109 antigen OS=Homo sapiens OX=9606 GN=CD109 PE=1 SV=2	0	612
TRINITY_DN1808_c0_g1_i3.p1	7.27025	A.superbus venom factor 1 OS=Austrelaps superbus OX=29156 PE=1 SV=1	1e-81	293	CD109 antigen OS=Homo sapiens OX=9606 GN=CD109 PE=1 SV=2	0	612
TRINITY_DN954_c1_g2_i11.p1	5.69834	A.superbus venom factor 1 OS=Austrelaps superbus OX=29156 PE=1 SV=1	3e-116	402	Complement C3 OS=Homo sapiens OX=9606 GN=C3 PE=1 SV=2	6e-115	406
TRINITY_DN1808_c0_g1_i4.p1	2.28527	A.superbus venom factor 1 OS=Austrelaps superbus OX=29156 PE=1 SV=1	4e-82	295	CD109 antigen OS=Homo sapiens OX=9606 GN=CD109 PE=1 SV=2	0	613
TRINITY_DN1808_c0_g1_i1.p1	1.64965	A.superbus venom factor 1 OS=Austrelaps superbus OX=29156 PE=1 SV=1	4e-82	295	CD109 antigen OS=Homo sapiens OX=9606 GN=CD109 PE=1 SV=2	0	613
TRINITY_DN954_c1_g2_i5.p1	0	A.superbus venom factor 1 OS=Austrelaps superbus OX=29156 PE=1 SV=1	4e-117	405	Complement C3 OS=Homo sapiens OX=9606 GN=C3 PE=1 SV=2	6e-115	406
TRINITY_DN7381_c0_g2_i1.p1	15.2916	Acetylcholinesterase OS=Bungarus fasciatus OX=8613 GN=ACHE PE=1 SV=2	4e-77	256	Neuroligin-4, Y-linked OS=Homo sapiens OX=9606 GN=NLGN4Y PE=2 SV=1	1e-89	301
TRINITY_DN10979_c0_g1_i2.p1	15.2818	Acetylcholinesterase OS=Bungarus fasciatus OX=8613 GN=ACHE PE=1 SV=2	9e-66	226	Neuroligin-4, Y-linked OS=Homo sapiens OX=9606 GN=NLGN4Y PE=2 SV=1	1e-86	294
TRINITY_DN14163_c0_g2_i1.p1	10.6389	Acetylcholinesterase OS=Bungarus fasciatus OX=8613 GN=ACHE PE=1 SV=2	2e-159	471	Acetylcholinesterase OS=Anopheles gambiae OX=7165 GN=Ace PE=1 SV=3	4e-172	514
TRINITY_DN3122_c1_g1_i2.p1	10.026	Acetylcholinesterase OS=Bungarus fasciatus OX=8613 GN=ACHE PE=1 SV=2	5e-57	200	Acetylcholinesterase OS=Bungarus fasciatus OX=8613 GN=ACHE PE=1 SV=2	1e-54	200
TRINITY_DN1666_c0_g1_i4.p1	7.48518	Acetylcholinesterase OS=Bungarus fasciatus OX=8613 GN=ACHE PE=1 SV=2	5e-127	386	Acetylcholinesterase OS=Bungarus fasciatus OX=8613 GN=ACHE PE=1 SV=2	1e-124	386
TRINITY_DN1666_c0_g1_i1.p1	5.54755	Acetylcholinesterase OS=Bungarus fasciatus OX=8613 GN=ACHE PE=1 SV=2	4e-127	387	Acetylcholinesterase OS=Bungarus fasciatus OX=8613 GN=ACHE PE=1 SV=2	1e-124	387
TRINITY_DN637_c0_g2_i3.p1	5.09582	Acetylcholinesterase OS=Bungarus fasciatus OX=8613 GN=ACHE PE=1 SV=2	2e-49	179	Fatty acyl-CoA hydrolase precursor, medium chain OS=Anas platyrhynchos OX=8839 PE=1 SV=1	1e-64	228
TRINITY_DN1666_c0_g1_i2.p1	5.02603	Acetylcholinesterase OS=Bungarus fasciatus OX=8613 GN=ACHE PE=1 SV=2	2e-126	386	Acetylcholinesterase OS=Bungarus fasciatus OX=8613 GN=ACHE PE=1 SV=2	5e-124	386
TRINITY_DN6807_c0_g2_i1.p1	4.44166	Acetylcholinesterase OS=Bungarus fasciatus OX=8613 GN=ACHE PE=1 SV=2	1e-56	201	Neuroligin-4, Y-linked OS=Homo sapiens OX=9606 GN=NLGN4Y PE=2 SV=1	8e-66	237
TRINITY_DN5025_c0_g1_i1.p1	4.24836	Acetylcholinesterase OS=Bungarus fasciatus OX=8613 GN=ACHE PE=1 SV=2	1e-55	197	Neuroligin-4, Y-linked OS=Homo sapiens OX=9606 GN=NLGN4Y PE=2 SV=1	3e-57	211
TRINITY_DN1666_c0_g1_i8.p1	4.01412	Acetylcholinesterase OS=Bungarus fasciatus OX=8613 GN=ACHE PE=1 SV=2	2e-126	386	Acetylcholinesterase OS=Bungarus fasciatus OX=8613 GN=ACHE PE=1 SV=2	5e-124	386
TRINITY_DN1666_c0_g1_i20.p1	3.90201	Acetylcholinesterase OS=Bungarus fasciatus OX=8613 GN=ACHE PE=1 SV=2	2e-126	386	Acetylcholinesterase OS=Bungarus fasciatus OX=8613 GN=ACHE PE=1 SV=2	5e-124	386
TRINITY_DN637_c0_g2_i6.p1	3.67171	Acetylcholinesterase OS=Bungarus fasciatus OX=8613 GN=ACHE PE=1 SV=2	2e-49	179	Fatty acyl-CoA hydrolase precursor, medium chain OS=Anas platyrhynchos OX=8839 PE=1 SV=1	1e-64	228
TRINITY_DN6807_c0_g2_i2.p1	3.63532	Acetylcholinesterase OS=Bungarus fasciatus OX=8613 GN=ACHE PE=1 SV=2	2e-56	200	Neuroligin-4, X-linked OS=Homo sapiens OX=9606 GN=NLGN4X PE=1 SV=1	9e-66	237
TRINITY_DN7653_c0_g1_i4.p1	3.16246	Acetylcholinesterase OS=Bungarus fasciatus OX=8613 GN=ACHE PE=1 SV=2	7e-68	232	Neuroligin-4, X-linked OS=Homo sapiens OX=9606 GN=NLGN4X PE=1 SV=1	7e-73	256
TRINITY_DN637_c0_g2_i1.p1	3.1141	Acetylcholinesterase OS=Bungarus fasciatus OX=8613 GN=ACHE PE=1 SV=2	2e-49	179	Fatty acyl-CoA hydrolase precursor, medium chain OS=Anas platyrhynchos OX=8839 PE=1 SV=1	1e-64	228
TRINITY_DN1666_c0_g1_i3.p1	2.51488	Acetylcholinesterase OS=Bungarus fasciatus OX=8613 GN=ACHE PE=1 SV=2	2e-126	386	Acetylcholinesterase OS=Bungarus fasciatus OX=8613 GN=ACHE PE=1 SV=2	5e-124	386
TRINITY_DN2429_c0_g1_i1.p1	2.29199	Acetylcholinesterase OS=Bungarus fasciatus OX=8613 GN=ACHE PE=1 SV=2	2e-62	216	Cocaine esterase OS=Homo sapiens OX=9606 GN=CES2 PE=1 SV=1	3e-78	265
TRINITY_DN1666_c0_g1_i21.p1	2.27802	Acetylcholinesterase OS=Bungarus fasciatus OX=8613 GN=ACHE PE=1 SV=2	2e-126	386	Acetylcholinesterase OS=Bungarus fasciatus OX=8613 GN=ACHE PE=1 SV=2	5e-124	386
TRINITY_DN27255_c0_g1_i1.p1	2.06709	Acetylcholinesterase OS=Bungarus fasciatus OX=8613 GN=ACHE PE=1 SV=2	8e-23	98.2	Neuroligin-4, Y-linked OS=Homo sapiens OX=9606 GN=NLGN4Y PE=2 SV=1	3e-50	188
TRINITY_DN52876_c0_g1_i1.p1	1.71479	Acetylcholinesterase OS=Bungarus fasciatus OX=8613 GN=ACHE PE=1 SV=2	3e-13	67	Neuroligin-1 OS=Mus musculus OX=10090 GN=Nlgn1 PE=1 SV=2	1e-40	157
TRINITY_DN28284_c0_g1_i1.p1	1.44094	Acetylcholinesterase OS=Bungarus fasciatus OX=8613 GN=ACHE PE=1 SV=2	8e-08	46.6	Neuroligin-4, Y-linked OS=Homo sapiens OX=9606 GN=NLGN4Y PE=2 SV=1	1e-21	95.5
TRINITY_DN6807_c0_g2_i5.p1	1.3236	Acetylcholinesterase OS=Bungarus fasciatus OX=8613 GN=ACHE PE=1 SV=2	1e-56	201	Neuroligin-4, Y-linked OS=Homo sapiens OX=9606 GN=NLGN4Y PE=2 SV=1	8e-66	237
TRINITY_DN2429_c0_g1_i7.p1	0.915315	Acetylcholinesterase OS=Bungarus fasciatus OX=8613 GN=ACHE PE=1 SV=2	6e-45	164	Cocaine esterase OS=Homo sapiens OX=9606 GN=CES2 PE=1 SV=1	4e-57	204
TRINITY_DN1666_c0_g1_i7.p1	0.820374	Acetylcholinesterase OS=Bungarus fasciatus OX=8613 GN=ACHE PE=1 SV=2	5e-127	386	Acetylcholinesterase OS=Bungarus fasciatus OX=8613 GN=ACHE PE=1 SV=2	1e-124	386
TRINITY_DN1666_c0_g1_i28.p1	0.559766	Acetylcholinesterase OS=Bungarus fasciatus OX=8613 GN=ACHE PE=1 SV=2	2e-126	386	Acetylcholinesterase OS=Bungarus fasciatus OX=8613 GN=ACHE PE=1 SV=2	5e-124	386
TRINITY_DN1666_c0_g1_i27.p1	0.115942	Acetylcholinesterase OS=Bungarus fasciatus OX=8613 GN=ACHE PE=1 SV=2	2e-126	386	Acetylcholinesterase OS=Bungarus fasciatus OX=8613 GN=ACHE PE=1 SV=2	5e-124	386
TRINITY_DN1666_c0_g1_i18.p1	7.33e-09	Acetylcholinesterase OS=Bungarus fasciatus OX=8613 GN=ACHE PE=1 SV=2	5e-127	386	Acetylcholinesterase OS=Bungarus fasciatus OX=8613 GN=ACHE PE=1 SV=2	1e-124	386
TRINITY_DN666_c0_g1_i3.p1	55.8854	Acetylcholinesterase-1 OS=Trittame loki OX=1295018 PE=1 SV=1	0.0002	39.3	Arylacetamide deacetylase-like 2 OS=Homo sapiens OX=9606 GN=AADACL2 PE=2 SV=3	5e-41	155
TRINITY_DN666_c0_g1_i1.p1	11.4687	Acetylcholinesterase-1 OS=Trittame loki OX=1295018 PE=1 SV=1	0.0002	39.3	Arylacetamide deacetylase-like 2 OS=Homo sapiens OX=9606 GN=AADACL2 PE=2 SV=3	3e-41	155
TRINITY_DN66305_c0_g1_i1.p1	3.38233	Acetylcholinesterase-1 OS=Trittame loki OX=1295018 PE=1 SV=1	7e-29	107	Neuroligin-4, X-linked OS=Homo sapiens OX=9606 GN=NLGN4X PE=1 SV=1	6e-43	154
TRINITY_DN1294_c0_g1_i1.p1	115.451	Alpha-latrocrustotoxin-Lt1a (Fragment) OS=Latrodectus tredecimguttatus OX=6925 PE=2 SV=2	5e-11	60.5	Ankyrin-1 OS=Homo sapiens OX=9606 GN=ANK1 PE=1 SV=3	0.0002	47.4
TRINITY_DN194_c1_g1_i4.p1	33.3116	Alpha-latrocrustotoxin-Lt1a (Fragment) OS=Latrodectus tredecimguttatus OX=6925 PE=2 SV=2	2e-59	222	Ankyrin-2 OS=Homo sapiens OX=9606 GN=ANK2 PE=1 SV=4	0.0005	49.3
TRINITY_DN3293_c0_g1_i2.p1	32.8959	Alpha-latrocrustotoxin-Lt1a (Fragment) OS=Latrodectus tredecimguttatus OX=6925 PE=2 SV=2	2e-16	77.8	Ankyrin repeat, PH and SEC7 domain containing protein secG OS=Dictyostelium discoideum OX=44689 GN=secG PE=2 SV=1	9e-14	77.4
TRINITY_DN3293_c0_g1_i4.p1	23.3007	Alpha-latrocrustotoxin-Lt1a (Fragment) OS=Latrodectus tredecimguttatus OX=6925 PE=2 SV=2	2e-16	77.8	Ankyrin repeat, PH and SEC7 domain containing protein secG OS=Dictyostelium discoideum OX=44689 GN=secG PE=2 SV=1	9e-14	77.4
TRINITY_DN1147_c0_g1_i1.p1	18.1732	Alpha-latrocrustotoxin-Lt1a (Fragment) OS=Latrodectus tredecimguttatus OX=6925 PE=2 SV=2	3e-05	44.7	Inhibitor of Bruton tyrosine kinase OS=Xenopus laevis OX=8355 GN=ibtk PE=2 SV=1	0	718
TRINITY_DN1200_c0_g1_i1.p1	16.6494	Alpha-latrocrustotoxin-Lt1a (Fragment) OS=Latrodectus tredecimguttatus OX=6925 PE=2 SV=2	3e-12	62.4	Acyl-CoA-binding domain-containing protein 6 OS=Homo sapiens OX=9606 GN=ACBD6 PE=1 SV=1	2e-62	203
TRINITY_DN550_c0_g1_i4.p1	16.0024	Alpha-latrocrustotoxin-Lt1a (Fragment) OS=Latrodectus tredecimguttatus OX=6925 PE=2 SV=2	7e-13	69.3	Protein phosphatase 1 regulatory subunit 12A OS=Mus musculus OX=10090 GN=Ppp1r12a PE=1 SV=2	5e-97	337
TRINITY_DN194_c1_g1_i7.p1	15.4688	Alpha-latrocrustotoxin-Lt1a (Fragment) OS=Latrodectus tredecimguttatus OX=6925 PE=2 SV=2	2e-58	219	Ankyrin-2 OS=Homo sapiens OX=9606 GN=ANK2 PE=1 SV=4	0.0002	50.8
TRINITY_DN1200_c0_g1_i3.p1	15.2059	Alpha-latrocrustotoxin-Lt1a (Fragment) OS=Latrodectus tredecimguttatus OX=6925 PE=2 SV=2	3e-12	62.4	Acyl-CoA-binding domain-containing protein 6 OS=Homo sapiens OX=9606 GN=ACBD6 PE=1 SV=1	2e-62	203
TRINITY_DN550_c0_g1_i3.p1	13.9481	Alpha-latrocrustotoxin-Lt1a (Fragment) OS=Latrodectus tredecimguttatus OX=6925 PE=2 SV=2	7e-13	69.3	Protein phosphatase 1 regulatory subunit 12A OS=Mus musculus OX=10090 GN=Ppp1r12a PE=1 SV=2	5e-97	337
TRINITY_DN194_c1_g1_i6.p1	10.9018	Alpha-latrocrustotoxin-Lt1a (Fragment) OS=Latrodectus tredecimguttatus OX=6925 PE=2 SV=2	2e-58	219	Ankyrin-2 OS=Homo sapiens OX=9606 GN=ANK2 PE=1 SV=4	0.0002	51.2
TRINITY_DN194_c1_g1_i5.p1	10.6156	Alpha-latrocrustotoxin-Lt1a (Fragment) OS=Latrodectus tredecimguttatus OX=6925 PE=2 SV=2	3e-58	219	Ankyrin-2 OS=Homo sapiens OX=9606 GN=ANK2 PE=1 SV=4	0.0002	51.2
TRINITY_DN194_c1_g1_i3.p1	10.2795	Alpha-latrocrustotoxin-Lt1a (Fragment) OS=Latrodectus tredecimguttatus OX=6925 PE=2 SV=2	3e-58	219	Ankyrin-2 OS=Homo sapiens OX=9606 GN=ANK2 PE=1 SV=4	0	662
TRINITY_DN6377_c0_g1_i6.p1	10.1566	Alpha-latrocrustotoxin-Lt1a (Fragment) OS=Latrodectus tredecimguttatus OX=6925 PE=2 SV=2	3e-06	47.8	Ankyrin repeat and fibronectin type-III domain-containing protein 1 OS=Homo sapiens OX=9606 GN=ANKFN1 PE=2 SV=2	1e-133	434
TRINITY_DN4170_c0_g1_i1.p1	9.65578	Alpha-latrocrustotoxin-Lt1a (Fragment) OS=Latrodectus tredecimguttatus OX=6925 PE=2 SV=2	8e-24	102	Ankyrin repeat and death domain-containing protein 1A OS=Homo sapiens OX=9606 GN=ANKDD1A PE=2 SV=2	6e-06	52.8
TRINITY_DN65749_c0_g1_i1.p1	9.51792	Alpha-latrocrustotoxin-Lt1a (Fragment) OS=Latrodectus tredecimguttatus OX=6925 PE=2 SV=2	4e-19	83.6	26S proteasome non-ATPase regulatory subunit 10 OS=Rattus norvegicus OX=10116 GN=Psmd10 PE=2 SV=1	0.0004	43.9
TRINITY_DN3514_c0_g1_i1.p1	9.27106	Alpha-latrocrustotoxin-Lt1a (Fragment) OS=Latrodectus tredecimguttatus OX=6925 PE=2 SV=2	3e-17	81.6	Ankyrin-2 OS=Homo sapiens OX=9606 GN=ANK2 PE=1 SV=4	2e-16	87
TRINITY_DN278_c0_g1_i3.p1	9.2313	Alpha-latrocrustotoxin-Lt1a (Fragment) OS=Latrodectus tredecimguttatus OX=6925 PE=2 SV=2	4e-12	67.8	SH3 and multiple ankyrin repeat domains protein 1 OS=Mus musculus OX=10090 GN=Shank1 PE=1 SV=1	4e-147	508
TRINITY_DN3514_c0_g1_i2.p1	8.92275	Alpha-latrocrustotoxin-Lt1a (Fragment) OS=Latrodectus tredecimguttatus OX=6925 PE=2 SV=2	4e-17	81.6	Ankyrin-2 OS=Homo sapiens OX=9606 GN=ANK2 PE=1 SV=4	4e-16	86.3
TRINITY_DN613_c0_g1_i2.p1	8.46356	Alpha-latrocrustotoxin-Lt1a (Fragment) OS=Latrodectus tredecimguttatus OX=6925 PE=2 SV=2	6e-08	51.2	Ankyrin repeat and MYND domain-containing protein 2 OS=Homo sapiens OX=9606 GN=ANKMY2 PE=1 SV=1	3e-124	375
TRINITY_DN5555_c0_g1_i3.p1	8.39872	Alpha-latrocrustotoxin-Lt1a (Fragment) OS=Latrodectus tredecimguttatus OX=6925 PE=2 SV=2	2e-23	99.8	Ankyrin-3 OS=Mus musculus OX=10090 GN=Ank3 PE=1 SV=1	2e-12	73.2
TRINITY_DN8740_c0_g1_i2.p1	8.278	Alpha-latrocrustotoxin-Lt1a (Fragment) OS=Latrodectus tredecimguttatus OX=6925 PE=2 SV=2	2e-06	43.5	Notch-regulated ankyrin repeat-containing protein A OS=Danio rerio OX=7955 GN=nrarpa PE=2 SV=1	8e-22	90.5
TRINITY_DN4635_c0_g1_i2.p1	8.2717	Alpha-latrocrustotoxin-Lt1a (Fragment) OS=Latrodectus tredecimguttatus OX=6925 PE=2 SV=2	1e-05	43.5	Kinase D-interacting substrate of 220 kDa OS=Rattus norvegicus OX=10116 GN=Kidins220 PE=1 SV=2	6e-24	108
TRINITY_DN4875_c0_g6_i1.p1	7.73446	Alpha-latrocrustotoxin-Lt1a (Fragment) OS=Latrodectus tredecimguttatus OX=6925 PE=2 SV=2	4e-09	55.1	E3 ubiquitin-protein ligase MIB2 OS=Gallus gallus OX=9031 GN=MIB2 PE=2 SV=1	1e-08	61.2
TRINITY_DN3293_c0_g1_i5.p1	7.29462	Alpha-latrocrustotoxin-Lt1a (Fragment) OS=Latrodectus tredecimguttatus OX=6925 PE=2 SV=2	2e-16	77.8	Ankyrin repeat, PH and SEC7 domain containing protein secG OS=Dictyostelium discoideum OX=44689 GN=secG PE=2 SV=1	9e-14	77.4
TRINITY_DN7174_c0_g1_i1.p1	7.13128	Alpha-latrocrustotoxin-Lt1a (Fragment) OS=Latrodectus tredecimguttatus OX=6925 PE=2 SV=2	1e-38	149	Serine/threonine-protein phosphatase 6 regulatory ankyrin repeat subunit C OS=Danio rerio OX=7955 GN=ankrd52 PE=2 SV=1	4e-26	117
TRINITY_DN9625_c0_g1_i1.p1	7.102	Alpha-latrocrustotoxin-Lt1a (Fragment) OS=Latrodectus tredecimguttatus OX=6925 PE=2 SV=2	0.0008	38.9	Ankyrin-1 OS=Homo sapiens OX=9606 GN=ANK1 PE=1 SV=3	6e-38	157
TRINITY_DN194_c0_g2_i5.p1	6.89861	Alpha-latrocrustotoxin-Lt1a (Fragment) OS=Latrodectus tredecimguttatus OX=6925 PE=2 SV=2	5e-14	73.2	Ankyrin repeat domain-containing protein 12 OS=Homo sapiens OX=9606 GN=ANKRD12 PE=1 SV=3	2e-58	224
TRINITY_DN4220_c0_g1_i2.p1	6.76268	Alpha-latrocrustotoxin-Lt1a (Fragment) OS=Latrodectus tredecimguttatus OX=6925 PE=2 SV=2	8e-28	116	Putative ankyrin repeat protein RF_0381 OS=Rickettsia felis (strain ATCC VR-1525 / URRWXCal2) OX=315456 GN=RF_0381 PE=4 SV=1	3e-18	93.2
TRINITY_DN6377_c0_g1_i1.p1	5.93589	Alpha-latrocrustotoxin-Lt1a (Fragment) OS=Latrodectus tredecimguttatus OX=6925 PE=2 SV=2	3e-06	47.4	Ankyrin repeat and fibronectin type-III domain-containing protein 1 OS=Homo sapiens OX=9606 GN=ANKFN1 PE=2 SV=2	3e-134	433
TRINITY_DN1577_c0_g4_i1.p1	5.93441	Alpha-latrocrustotoxin-Lt1a (Fragment) OS=Latrodectus tredecimguttatus OX=6925 PE=2 SV=2	5e-42	164	Ankyrin repeat domain-containing protein 17 OS=Homo sapiens OX=9606 GN=ANKRD17 PE=1 SV=3	9e-49	194
TRINITY_DN550_c0_g1_i6.p1	5.79849	Alpha-latrocrustotoxin-Lt1a (Fragment) OS=Latrodectus tredecimguttatus OX=6925 PE=2 SV=2	8e-13	69.3	Protein phosphatase 1 regulatory subunit 12A OS=Mus musculus OX=10090 GN=Ppp1r12a PE=1 SV=2	2e-96	337
TRINITY_DN9985_c0_g1_i5.p1	5.43057	Alpha-latrocrustotoxin-Lt1a (Fragment) OS=Latrodectus tredecimguttatus OX=6925 PE=2 SV=2	2e-29	125	Poly [ADP-ribose] polymerase tankyrase OS=Caenorhabditis elegans OX=6239 GN=tank-1 PE=2 SV=1	3e-06	56.6
TRINITY_DN40288_c0_g1_i1.p1	5.12437	Alpha-latrocrustotoxin-Lt1a (Fragment) OS=Latrodectus tredecimguttatus OX=6925 PE=2 SV=2	3e-17	77.4	Ankyrin repeat domain-containing protein 27 OS=Homo sapiens OX=9606 GN=ANKRD27 PE=1 SV=2	2e-28	117
TRINITY_DN8341_c0_g1_i1.p1	5.00415	Alpha-latrocrustotoxin-Lt1a (Fragment) OS=Latrodectus tredecimguttatus OX=6925 PE=2 SV=2	2e-23	100	Probable protein S-acyltransferase 23 OS=Arabidopsis thaliana OX=3702 GN=PAT23 PE=2 SV=2	2e-74	251
TRINITY_DN28053_c0_g1_i1.p1	4.86118	Alpha-latrocrustotoxin-Lt1a (Fragment) OS=Latrodectus tredecimguttatus OX=6925 PE=2 SV=2	3e-05	43.5	Protein fem-1 homolog C OS=Xenopus laevis OX=8355 GN=fem1c PE=2 SV=1	1e-103	333
TRINITY_DN831_c0_g1_i3.p1	4.84305	Alpha-latrocrustotoxin-Lt1a (Fragment) OS=Latrodectus tredecimguttatus OX=6925 PE=2 SV=2	2e-13	68.2	E3 ubiquitin-protein ligase MIB1 OS=Mus musculus OX=10090 GN=Mib1 PE=1 SV=1	2e-05	50.8
TRINITY_DN11669_c0_g1_i2.p1	4.74168	Alpha-latrocrustotoxin-Lt1a (Fragment) OS=Latrodectus tredecimguttatus OX=6925 PE=2 SV=2	4e-06	44.3	Putative ankyrin repeat protein RF_0381 OS=Rickettsia felis (strain ATCC VR-1525 / URRWXCal2) OX=315456 GN=RF_0381 PE=4 SV=1	9e-27	115
TRINITY_DN9985_c0_g1_i6.p1	4.64386	Alpha-latrocrustotoxin-Lt1a (Fragment) OS=Latrodectus tredecimguttatus OX=6925 PE=2 SV=2	5e-07	50.8	Poly [ADP-ribose] polymerase tankyrase OS=Caenorhabditis elegans OX=6239 GN=tank-1 PE=2 SV=1	3e-58	227
TRINITY_DN4635_c0_g1_i1.p1	4.4971	Alpha-latrocrustotoxin-Lt1a (Fragment) OS=Latrodectus tredecimguttatus OX=6925 PE=2 SV=2	4e-11	60.8	Kinase D-interacting substrate of 220 kDa OS=Rattus norvegicus OX=10116 GN=Kidins220 PE=1 SV=2	6e-12	71.2
TRINITY_DN983_c0_g3_i2.p1	4.46651	Alpha-latrocrustotoxin-Lt1a (Fragment) OS=Latrodectus tredecimguttatus OX=6925 PE=2 SV=2	0.0005	34.3	Ankyrin repeat and SAM domain-containing protein 3 OS=Homo sapiens OX=9606 GN=ANKS3 PE=1 SV=1	2e-25	103
TRINITY_DN194_c0_g2_i6.p1	4.45912	Alpha-latrocrustotoxin-Lt1a (Fragment) OS=Latrodectus tredecimguttatus OX=6925 PE=2 SV=2	5e-14	73.2	Ankyrin repeat domain-containing protein 12 OS=Homo sapiens OX=9606 GN=ANKRD12 PE=1 SV=3	1e-55	216
TRINITY_DN194_c1_g1_i1.p1	4.09459	Alpha-latrocrustotoxin-Lt1a (Fragment) OS=Latrodectus tredecimguttatus OX=6925 PE=2 SV=2	3e-58	219	Ankyrin-2 OS=Homo sapiens OX=9606 GN=ANK2 PE=1 SV=4	0.0002	50.8
TRINITY_DN3069_c0_g2_i2.p1	3.98183	Alpha-latrocrustotoxin-Lt1a (Fragment) OS=Latrodectus tredecimguttatus OX=6925 PE=2 SV=2	6e-18	84.7	Protein phosphatase 1 regulatory subunit 16A OS=Homo sapiens OX=9606 GN=PPP1R16A PE=1 SV=1	3e-111	352
TRINITY_DN2015_c0_g1_i2.p1	3.97737	Alpha-latrocrustotoxin-Lt1a (Fragment) OS=Latrodectus tredecimguttatus OX=6925 PE=2 SV=2	2e-19	90.1	Transient receptor potential cation channel subfamily A member 1 homolog OS=Caenorhabditis elegans OX=6239 GN=trpa-1 PE=2 SV=5	1e-07	58.9
TRINITY_DN3603_c2_g1_i1.p1	3.85107	Alpha-latrocrustotoxin-Lt1a (Fragment) OS=Latrodectus tredecimguttatus OX=6925 PE=2 SV=2	1e-28	117	Ankyrin repeat and death domain-containing protein 1A OS=Homo sapiens OX=9606 GN=ANKDD1A PE=2 SV=2	5e-96	308
TRINITY_DN10406_c0_g1_i2.p1	3.66623	Alpha-latrocrustotoxin-Lt1a (Fragment) OS=Latrodectus tredecimguttatus OX=6925 PE=2 SV=2	4e-19	90.1	Histone-lysine N-methyltransferase EHMT1 OS=Homo sapiens OX=9606 GN=EHMT1 PE=1 SV=4	0	793
TRINITY_DN194_c0_g2_i4.p1	3.66176	Alpha-latrocrustotoxin-Lt1a (Fragment) OS=Latrodectus tredecimguttatus OX=6925 PE=2 SV=2	5e-14	73.2	Ankyrin repeat domain-containing protein 12 OS=Homo sapiens OX=9606 GN=ANKRD12 PE=1 SV=3	2e-58	224
TRINITY_DN550_c0_g1_i9.p1	3.60949	Alpha-latrocrustotoxin-Lt1a (Fragment) OS=Latrodectus tredecimguttatus OX=6925 PE=2 SV=2	8e-13	69.3	Protein phosphatase 1 regulatory subunit 12A OS=Mus musculus OX=10090 GN=Ppp1r12a PE=1 SV=2	2e-96	337
TRINITY_DN2190_c0_g1_i3.p1	3.29237	Alpha-latrocrustotoxin-Lt1a (Fragment) OS=Latrodectus tredecimguttatus OX=6925 PE=2 SV=2	3e-20	92.8	Ankyrin repeat domain-containing protein 6 OS=Homo sapiens OX=9606 GN=ANKRD6 PE=2 SV=3	4e-70	253
TRINITY_DN54124_c0_g1_i1.p1	3.17539	Alpha-latrocrustotoxin-Lt1a (Fragment) OS=Latrodectus tredecimguttatus OX=6925 PE=2 SV=2	2e-08	49.3	Caskin-1 OS=Rattus norvegicus OX=10116 GN=Caskin1 PE=1 SV=1	2e-15	78.6
TRINITY_DN12712_c0_g3_i1.p1	3.08014	Alpha-latrocrustotoxin-Lt1a (Fragment) OS=Latrodectus tredecimguttatus OX=6925 PE=2 SV=2	1e-53	200	Serine/threonine-protein phosphatase 6 regulatory ankyrin repeat subunit A OS=Homo sapiens OX=9606 GN=ANKRD28 PE=1 SV=5	0	1061
TRINITY_DN7828_c0_g1_i2.p1	2.9608	Alpha-latrocrustotoxin-Lt1a (Fragment) OS=Latrodectus tredecimguttatus OX=6925 PE=2 SV=2	2e-09	57.8	M-phase phosphoprotein 8 OS=Mus musculus OX=10090 GN=Mphosph8 PE=1 SV=1	7e-59	221
TRINITY_DN3806_c0_g1_i19.p1	2.89989	Alpha-latrocrustotoxin-Lt1a (Fragment) OS=Latrodectus tredecimguttatus OX=6925 PE=2 SV=2	1e-08	53.1	Putative ankyrin repeat protein RF_0381 OS=Rickettsia felis (strain ATCC VR-1525 / URRWXCal2) OX=315456 GN=RF_0381 PE=4 SV=1	2e-09	63.2
TRINITY_DN2484_c0_g1_i13.p2	2.86276	Alpha-latrocrustotoxin-Lt1a (Fragment) OS=Latrodectus tredecimguttatus OX=6925 PE=2 SV=2	2e-16	75.1	GA-binding protein subunit beta-1 OS=Mus musculus OX=10090 GN=Gabpb1 PE=1 SV=2	2e-67	219
TRINITY_DN3709_c0_g1_i4.p1	2.84525	Alpha-latrocrustotoxin-Lt1a (Fragment) OS=Latrodectus tredecimguttatus OX=6925 PE=2 SV=2	4e-09	54.3	Ankyrin repeat domain-containing protein 10 OS=Gallus gallus OX=9031 GN=ANKRD10 PE=2 SV=1	3e-53	186
TRINITY_DN2015_c0_g1_i1.p1	2.7948	Alpha-latrocrustotoxin-Lt1a (Fragment) OS=Latrodectus tredecimguttatus OX=6925 PE=2 SV=2	2e-19	90.1	Transient receptor potential cation channel subfamily A member 1 homolog OS=Caenorhabditis elegans OX=6239 GN=trpa-1 PE=2 SV=5	1e-07	58.9
TRINITY_DN8211_c0_g4_i6.p2	2.66947	Alpha-latrocrustotoxin-Lt1a (Fragment) OS=Latrodectus tredecimguttatus OX=6925 PE=2 SV=2	5e-08	52.4	Caseinolytic peptidase B protein homolog OS=Bos taurus OX=9913 GN=CLPB PE=2 SV=1	0	641
TRINITY_DN4170_c0_g1_i2.p1	2.64677	Alpha-latrocrustotoxin-Lt1a (Fragment) OS=Latrodectus tredecimguttatus OX=6925 PE=2 SV=2	7e-24	103	Ankyrin repeat and death domain-containing protein 1A OS=Homo sapiens OX=9606 GN=ANKDD1A PE=2 SV=2	7e-06	52.8
TRINITY_DN2484_c0_g1_i2.p1	2.64632	Alpha-latrocrustotoxin-Lt1a (Fragment) OS=Latrodectus tredecimguttatus OX=6925 PE=2 SV=2	3e-15	74.7	GA-binding protein subunit beta-1 OS=Mus musculus OX=10090 GN=Gabpb1 PE=1 SV=2	5e-72	239
TRINITY_DN3361_c0_g1_i1.p1	2.61275	Alpha-latrocrustotoxin-Lt1a (Fragment) OS=Latrodectus tredecimguttatus OX=6925 PE=2 SV=2	2e-08	52.4	Ankyrin repeat domain-containing protein 16 OS=Rattus norvegicus OX=10116 GN=Ankrd16 PE=2 SV=1	5e-09	60.8
TRINITY_DN831_c0_g1_i15.p1	2.60535	Alpha-latrocrustotoxin-Lt1a (Fragment) OS=Latrodectus tredecimguttatus OX=6925 PE=2 SV=2	2e-13	68.2	E3 ubiquitin-protein ligase MIB1 OS=Mus musculus OX=10090 GN=Mib1 PE=1 SV=1	2e-05	50.8
TRINITY_DN2190_c0_g1_i4.p1	2.60236	Alpha-latrocrustotoxin-Lt1a (Fragment) OS=Latrodectus tredecimguttatus OX=6925 PE=2 SV=2	3e-20	92.8	Ankyrin repeat domain-containing protein 6 OS=Homo sapiens OX=9606 GN=ANKRD6 PE=2 SV=3	4e-70	253
TRINITY_DN2484_c0_g1_i5.p1	2.46841	Alpha-latrocrustotoxin-Lt1a (Fragment) OS=Latrodectus tredecimguttatus OX=6925 PE=2 SV=2	3e-15	74.7	GA-binding protein subunit beta-1 OS=Mus musculus OX=10090 GN=Gabpb1 PE=1 SV=2	4e-72	239
TRINITY_DN15453_c0_g1_i1.p1	2.46361	Alpha-latrocrustotoxin-Lt1a (Fragment) OS=Latrodectus tredecimguttatus OX=6925 PE=2 SV=2	4e-06	43.5	Putative ankyrin repeat protein RF_0381 OS=Rickettsia felis (strain ATCC VR-1525 / URRWXCal2) OX=315456 GN=RF_0381 PE=4 SV=1	3e-18	88.2
TRINITY_DN5352_c0_g1_i3.p1	2.42354	Alpha-latrocrustotoxin-Lt1a (Fragment) OS=Latrodectus tredecimguttatus OX=6925 PE=2 SV=2	2e-25	109	Ankyrin repeat and SAM domain-containing protein 6 OS=Mus musculus OX=10090 GN=Anks6 PE=1 SV=2	4e-102	343
TRINITY_DN194_c0_g2_i1.p1	2.35484	Alpha-latrocrustotoxin-Lt1a (Fragment) OS=Latrodectus tredecimguttatus OX=6925 PE=2 SV=2	5e-14	73.2	Ankyrin repeat domain-containing protein 12 OS=Homo sapiens OX=9606 GN=ANKRD12 PE=1 SV=3	2e-58	224
TRINITY_DN2484_c0_g1_i3.p2	2.34083	Alpha-latrocrustotoxin-Lt1a (Fragment) OS=Latrodectus tredecimguttatus OX=6925 PE=2 SV=2	2e-16	75.1	GA-binding protein subunit beta-1 OS=Mus musculus OX=10090 GN=Gabpb1 PE=1 SV=2	2e-67	219
TRINITY_DN3069_c0_g2_i4.p1	2.26689	Alpha-latrocrustotoxin-Lt1a (Fragment) OS=Latrodectus tredecimguttatus OX=6925 PE=2 SV=2	5e-18	84.7	Protein phosphatase 1 regulatory subunit 16A OS=Homo sapiens OX=9606 GN=PPP1R16A PE=1 SV=1	9e-113	355
TRINITY_DN6377_c0_g1_i3.p1	2.25389	Alpha-latrocrustotoxin-Lt1a (Fragment) OS=Latrodectus tredecimguttatus OX=6925 PE=2 SV=2	3e-06	47.8	Ankyrin repeat and fibronectin type-III domain-containing protein 1 OS=Homo sapiens OX=9606 GN=ANKFN1 PE=2 SV=2	3e-132	430
TRINITY_DN2484_c0_g1_i14.p2	2.23597	Alpha-latrocrustotoxin-Lt1a (Fragment) OS=Latrodectus tredecimguttatus OX=6925 PE=2 SV=2	2e-16	74.7	GA-binding protein subunit beta-1 OS=Mus musculus OX=10090 GN=Gabpb1 PE=1 SV=2	2e-67	218
TRINITY_DN4659_c0_g1_i5.p1	2.21576	Alpha-latrocrustotoxin-Lt1a (Fragment) OS=Latrodectus tredecimguttatus OX=6925 PE=2 SV=2	1e-14	69.3	Ankyrin repeat domain-containing protein 49 OS=Bos taurus OX=9913 GN=ANKRD49 PE=2 SV=1	8e-44	152
TRINITY_DN447_c0_g1_i1.p1	2.18925	Alpha-latrocrustotoxin-Lt1a (Fragment) OS=Latrodectus tredecimguttatus OX=6925 PE=2 SV=2	0.0007	38.9	L-asparaginase OS=Dirofilaria immitis OX=6287 PE=1 SV=1	1e-152	462
TRINITY_DN839_c1_g1_i1.p1	2.18014	Alpha-latrocrustotoxin-Lt1a (Fragment) OS=Latrodectus tredecimguttatus OX=6925 PE=2 SV=2	3e-09	56.2	Ankyrin repeat domain-containing protein 60 OS=Homo sapiens OX=9606 GN=ANKRD60 PE=4 SV=3	6e-42	158
TRINITY_DN17758_c0_g1_i1.p1	2.15316	Alpha-latrocrustotoxin-Lt1a (Fragment) OS=Latrodectus tredecimguttatus OX=6925 PE=2 SV=2	7e-45	171	Ankyrin-3 OS=Homo sapiens OX=9606 GN=ANK3 PE=1 SV=3	2e-60	228
TRINITY_DN447_c0_g1_i6.p1	2.13591	Alpha-latrocrustotoxin-Lt1a (Fragment) OS=Latrodectus tredecimguttatus OX=6925 PE=2 SV=2	3e-13	69.3	L-asparaginase OS=Dirofilaria immitis OX=6287 PE=1 SV=1	1e-152	462
TRINITY_DN5580_c0_g1_i3.p1	2.07354	Alpha-latrocrustotoxin-Lt1a (Fragment) OS=Latrodectus tredecimguttatus OX=6925 PE=2 SV=2	2e-26	113	Death-associated protein kinase 1 OS=Homo sapiens OX=9606 GN=DAPK1 PE=1 SV=6	0	580
TRINITY_DN447_c0_g1_i14.p1	2.04975	Alpha-latrocrustotoxin-Lt1a (Fragment) OS=Latrodectus tredecimguttatus OX=6925 PE=2 SV=2	1e-13	70.9	L-asparaginase OS=Dirofilaria immitis OX=6287 PE=1 SV=1	9e-153	462
TRINITY_DN1990_c0_g1_i10.p1	2.00747	Alpha-latrocrustotoxin-Lt1a (Fragment) OS=Latrodectus tredecimguttatus OX=6925 PE=2 SV=2	7e-06	46.2	Transient receptor potential cation channel subfamily V member 6 OS=Homo sapiens OX=9606 GN=TRPV6 PE=1 SV=3	5e-38	156
TRINITY_DN7784_c0_g3_i1.p1	2.00199	Alpha-latrocrustotoxin-Lt1a (Fragment) OS=Latrodectus tredecimguttatus OX=6925 PE=2 SV=2	4e-05	38.5	Ankyrin repeat domain-containing protein 63 OS=Mus musculus OX=10090 GN=Ankrd63 PE=1 SV=1	3e-25	102
TRINITY_DN3806_c0_g1_i18.p1	1.96645	Alpha-latrocrustotoxin-Lt1a (Fragment) OS=Latrodectus tredecimguttatus OX=6925 PE=2 SV=2	1e-08	53.1	Putative ankyrin repeat protein RF_0381 OS=Rickettsia felis (strain ATCC VR-1525 / URRWXCal2) OX=315456 GN=RF_0381 PE=4 SV=1	2e-09	63.2
TRINITY_DN15562_c0_g1_i1.p1	1.95283	Alpha-latrocrustotoxin-Lt1a (Fragment) OS=Latrodectus tredecimguttatus OX=6925 PE=2 SV=2	0.0006	37.7	Transient receptor potential cation channel subfamily A member 1 OS=Drosophila melanogaster OX=7227 GN=TrpA1 PE=2 SV=4	5e-59	211
TRINITY_DN1990_c0_g1_i6.p1	1.8985	Alpha-latrocrustotoxin-Lt1a (Fragment) OS=Latrodectus tredecimguttatus OX=6925 PE=2 SV=2	8e-06	45.8	Transient receptor potential cation channel subfamily V member 6 OS=Homo sapiens OX=9606 GN=TRPV6 PE=1 SV=3	4e-38	156
TRINITY_DN19486_c0_g2_i1.p1	1.85443	Alpha-latrocrustotoxin-Lt1a (Fragment) OS=Latrodectus tredecimguttatus OX=6925 PE=2 SV=2	7e-14	65.9	Ankyrin-2 OS=Mus musculus OX=10090 GN=Ank2 PE=1 SV=2	2e-06	50.4
TRINITY_DN8657_c0_g1_i2.p1	1.83475	Alpha-latrocrustotoxin-Lt1a (Fragment) OS=Latrodectus tredecimguttatus OX=6925 PE=2 SV=2	2e-12	66.6	Tonsoku-like protein OS=Homo sapiens OX=9606 GN=TONSL PE=1 SV=2	5e-62	228
TRINITY_DN66741_c0_g1_i1.p1	1.81394	Alpha-latrocrustotoxin-Lt1a (Fragment) OS=Latrodectus tredecimguttatus OX=6925 PE=2 SV=2	0.0001	39.3	Ankyrin repeat	494	1e-20
TRINITY_DN447_c0_g1_i13.p1	1.80355	Alpha-latrocrustotoxin-Lt1a (Fragment) OS=Latrodectus tredecimguttatus OX=6925 PE=2 SV=2	3e-13	69.3	L-asparaginase OS=Dirofilaria immitis OX=6287 PE=1 SV=1	1e-152	462
TRINITY_DN67950_c0_g1_i1.p1	1.80318	Alpha-latrocrustotoxin-Lt1a (Fragment) OS=Latrodectus tredecimguttatus OX=6925 PE=2 SV=2	4e-17	75.1	Ankyrin-2 OS=Mus musculus OX=10090 GN=Ank2 PE=1 SV=2	1e-09	60.1
TRINITY_DN8211_c0_g4_i7.p2	1.7933	Alpha-latrocrustotoxin-Lt1a (Fragment) OS=Latrodectus tredecimguttatus OX=6925 PE=2 SV=2	0.0003	39.7	Caseinolytic peptidase B protein homolog OS=Bos taurus OX=9913 GN=CLPB PE=2 SV=1	0	641
TRINITY_DN983_c0_g1_i2.p1	1.78332	Alpha-latrocrustotoxin-Lt1a (Fragment) OS=Latrodectus tredecimguttatus OX=6925 PE=2 SV=2	2e-10	59.7	Ankyrin repeat and SAM domain-containing protein 3 OS=Rattus norvegicus OX=10116 GN=Anks3 PE=1 SV=1	7e-97	313
TRINITY_DN3709_c0_g1_i7.p1	1.74366	Alpha-latrocrustotoxin-Lt1a (Fragment) OS=Latrodectus tredecimguttatus OX=6925 PE=2 SV=2	4e-09	54.3	Ankyrin repeat domain-containing protein 10 OS=Gallus gallus OX=9031 GN=ANKRD10 PE=2 SV=1	5e-53	186
TRINITY_DN447_c0_g1_i17.p1	1.68633	Alpha-latrocrustotoxin-Lt1a (Fragment) OS=Latrodectus tredecimguttatus OX=6925 PE=2 SV=2	1e-13	70.9	L-asparaginase OS=Dirofilaria immitis OX=6287 PE=1 SV=1	9e-153	462
TRINITY_DN9985_c0_g1_i7.p1	1.66768	Alpha-latrocrustotoxin-Lt1a (Fragment) OS=Latrodectus tredecimguttatus OX=6925 PE=2 SV=2	2e-29	125	Poly [ADP-ribose] polymerase tankyrase OS=Caenorhabditis elegans OX=6239 GN=tank-1 PE=2 SV=1	3e-06	57
TRINITY_DN53951_c0_g1_i1.p1	1.65971	Alpha-latrocrustotoxin-Lt1a (Fragment) OS=Latrodectus tredecimguttatus OX=6925 PE=2 SV=2	0.0005	35.4	Protein ANKUB1 OS=Homo sapiens OX=9606 GN=ANKUB1 PE=2 SV=3	1e-30	119
TRINITY_DN6377_c0_g1_i5.p1	1.63127	Alpha-latrocrustotoxin-Lt1a (Fragment) OS=Latrodectus tredecimguttatus OX=6925 PE=2 SV=2	3e-06	47.4	Ankyrin repeat and fibronectin type-III domain-containing protein 1 OS=Homo sapiens OX=9606 GN=ANKFN1 PE=2 SV=2	5e-133	431
TRINITY_DN3806_c0_g1_i11.p1	1.60167	Alpha-latrocrustotoxin-Lt1a (Fragment) OS=Latrodectus tredecimguttatus OX=6925 PE=2 SV=2	1e-08	53.1	Putative ankyrin repeat protein RF_0381 OS=Rickettsia felis (strain ATCC VR-1525 / URRWXCal2) OX=315456 GN=RF_0381 PE=4 SV=1	2e-09	63.2
TRINITY_DN1990_c0_g1_i9.p1	1.59361	Alpha-latrocrustotoxin-Lt1a (Fragment) OS=Latrodectus tredecimguttatus OX=6925 PE=2 SV=2	7e-06	46.2	Transient receptor potential cation channel subfamily V member 6 OS=Homo sapiens OX=9606 GN=TRPV6 PE=1 SV=3	5e-38	156
TRINITY_DN82570_c0_g1_i1.p1	1.55143	Alpha-latrocrustotoxin-Lt1a (Fragment) OS=Latrodectus tredecimguttatus OX=6925 PE=2 SV=2	8e-21	87.4	Alpha-latrocrustotoxin-Lt1a (Fragment) OS=Latrodectus tredecimguttatus OX=6925 PE=2 SV=2	1e-08	57.8
TRINITY_DN32871_c0_g1_i1.p1	1.52252	Alpha-latrocrustotoxin-Lt1a (Fragment) OS=Latrodectus tredecimguttatus OX=6925 PE=2 SV=2	7e-10	53.5	Ankyrin-2 OS=Mus musculus OX=10090 GN=Ank2 PE=1 SV=2	8e-08	54.7
TRINITY_DN15924_c0_g1_i9.p1	1.48446	Alpha-latrocrustotoxin-Lt1a (Fragment) OS=Latrodectus tredecimguttatus OX=6925 PE=2 SV=2	9e-21	90.5	Fibronectin type 3 and ankyrin repeat domains protein 1 OS=Bos taurus OX=9913 GN=FANK1 PE=2 SV=2	9e-99	303
TRINITY_DN52917_c0_g1_i1.p1	1.45669	Alpha-latrocrustotoxin-Lt1a (Fragment) OS=Latrodectus tredecimguttatus OX=6925 PE=2 SV=2	8e-30	120	Ankyrin-3 OS=Homo sapiens OX=9606 GN=ANK3 PE=1 SV=3	2e-35	146
TRINITY_DN7174_c0_g1_i6.p1	1.40336	Alpha-latrocrustotoxin-Lt1a (Fragment) OS=Latrodectus tredecimguttatus OX=6925 PE=2 SV=2	3e-36	138	Ankyrin repeat, PH and SEC7 domain containing protein secG OS=Dictyostelium discoideum OX=44689 GN=secG PE=2 SV=1	1e-28	122
TRINITY_DN13165_c0_g2_i2.p1	1.38553	Alpha-latrocrustotoxin-Lt1a (Fragment) OS=Latrodectus tredecimguttatus OX=6925 PE=2 SV=2	3e-08	51.6	Ankyrin-2 OS=Mus musculus OX=10090 GN=Ank2 PE=1 SV=2	2e-05	50.4
TRINITY_DN41494_c0_g1_i1.p1	1.36725	Alpha-latrocrustotoxin-Lt1a (Fragment) OS=Latrodectus tredecimguttatus OX=6925 PE=2 SV=2	4e-07	47.4	Ankyrin repeat domain-containing protein 53 OS=Homo sapiens OX=9606 GN=ANKRD53 PE=1 SV=3	1e-21	98.6
TRINITY_DN27852_c0_g1_i1.p1	1.32212	Alpha-latrocrustotoxin-Lt1a (Fragment) OS=Latrodectus tredecimguttatus OX=6925 PE=2 SV=2	4e-26	107	Inversin OS=Gallus gallus OX=9031 GN=INVS PE=2 SV=2	1e-22	103
TRINITY_DN447_c0_g1_i20.p1	1.27433	Alpha-latrocrustotoxin-Lt1a (Fragment) OS=Latrodectus tredecimguttatus OX=6925 PE=2 SV=2	3e-13	69.3	L-asparaginase OS=Dirofilaria immitis OX=6287 PE=1 SV=1	1e-152	462
TRINITY_DN447_c0_g1_i5.p1	1.26321	Alpha-latrocrustotoxin-Lt1a (Fragment) OS=Latrodectus tredecimguttatus OX=6925 PE=2 SV=2	1e-13	70.9	L-asparaginase OS=Dirofilaria immitis OX=6287 PE=1 SV=1	9e-153	462
TRINITY_DN447_c0_g1_i18.p1	1.2341	Alpha-latrocrustotoxin-Lt1a (Fragment) OS=Latrodectus tredecimguttatus OX=6925 PE=2 SV=2	1e-13	70.9	L-asparaginase OS=Dirofilaria immitis OX=6287 PE=1 SV=1	9e-153	462
TRINITY_DN2190_c0_g1_i1.p1	1.22975	Alpha-latrocrustotoxin-Lt1a (Fragment) OS=Latrodectus tredecimguttatus OX=6925 PE=2 SV=2	3e-20	92.8	Ankyrin repeat domain-containing protein 6 OS=Homo sapiens OX=9606 GN=ANKRD6 PE=2 SV=3	4e-70	253
TRINITY_DN65692_c0_g1_i1.p1	1.21789	Alpha-latrocrustotoxin-Lt1a (Fragment) OS=Latrodectus tredecimguttatus OX=6925 PE=2 SV=2	3e-09	51.2	Ankyrin-1 OS=Homo sapiens OX=9606 GN=ANK1 PE=1 SV=3	1e-05	47.4
TRINITY_DN278_c0_g1_i4.p1	1.20005	Alpha-latrocrustotoxin-Lt1a (Fragment) OS=Latrodectus tredecimguttatus OX=6925 PE=2 SV=2	4e-12	67.8	SH3 and multiple ankyrin repeat domains protein 1 OS=Mus musculus OX=10090 GN=Shank1 PE=1 SV=1	4e-147	508
TRINITY_DN4659_c0_g1_i4.p1	1.17545	Alpha-latrocrustotoxin-Lt1a (Fragment) OS=Latrodectus tredecimguttatus OX=6925 PE=2 SV=2	1e-14	69.3	Ankyrin repeat domain-containing protein 49 OS=Bos taurus OX=9913 GN=ANKRD49 PE=2 SV=1	8e-44	152
TRINITY_DN15924_c0_g1_i10.p1	1.16835	Alpha-latrocrustotoxin-Lt1a (Fragment) OS=Latrodectus tredecimguttatus OX=6925 PE=2 SV=2	3e-21	92	Fibronectin type 3 and ankyrin repeat domains protein 1 OS=Bos taurus OX=9913 GN=FANK1 PE=2 SV=2	1e-100	308
TRINITY_DN56453_c0_g1_i1.p1	1.15065	Alpha-latrocrustotoxin-Lt1a (Fragment) OS=Latrodectus tredecimguttatus OX=6925 PE=2 SV=2	1e-16	75.9	Ankyrin repeat and protein kinase domain-containing protein 1 OS=Homo sapiens OX=9606 GN=ANKK1 PE=2 SV=1	6e-18	86.7
TRINITY_DN7174_c0_g1_i3.p1	1.13593	Alpha-latrocrustotoxin-Lt1a (Fragment) OS=Latrodectus tredecimguttatus OX=6925 PE=2 SV=2	1e-38	149	Serine/threonine-protein phosphatase 6 regulatory ankyrin repeat subunit C OS=Danio rerio OX=7955 GN=ankrd52 PE=2 SV=1	4e-26	117
TRINITY_DN5580_c0_g1_i10.p1	1.12676	Alpha-latrocrustotoxin-Lt1a (Fragment) OS=Latrodectus tredecimguttatus OX=6925 PE=2 SV=2	3e-26	113	Death-associated protein kinase 1 OS=Homo sapiens OX=9606 GN=DAPK1 PE=1 SV=6	0	929
TRINITY_DN3640_c0_g1_i23.p1	1.07078	Alpha-latrocrustotoxin-Lt1a (Fragment) OS=Latrodectus tredecimguttatus OX=6925 PE=2 SV=2	4e-23	96.3	Serine/threonine-protein phosphatase 6 regulatory ankyrin repeat subunit A OS=Mus musculus OX=10090 GN=Ankrd28 PE=1 SV=1	4e-12	69.3
TRINITY_DN3709_c0_g1_i9.p1	1.04716	Alpha-latrocrustotoxin-Lt1a (Fragment) OS=Latrodectus tredecimguttatus OX=6925 PE=2 SV=2	4e-09	54.3	Ankyrin repeat domain-containing protein 10 OS=Gallus gallus OX=9031 GN=ANKRD10 PE=2 SV=1	5e-53	186
TRINITY_DN447_c0_g1_i2.p1	1.04355	Alpha-latrocrustotoxin-Lt1a (Fragment) OS=Latrodectus tredecimguttatus OX=6925 PE=2 SV=2	1e-13	70.9	L-asparaginase OS=Dirofilaria immitis OX=6287 PE=1 SV=1	9e-153	462
TRINITY_DN11669_c0_g1_i1.p1	1.03175	Alpha-latrocrustotoxin-Lt1a (Fragment) OS=Latrodectus tredecimguttatus OX=6925 PE=2 SV=2	1e-16	76.3	Putative ankyrin repeat protein RF_0381 OS=Rickettsia felis (strain ATCC VR-1525 / URRWXCal2) OX=315456 GN=RF_0381 PE=4 SV=1	2e-10	65.1
TRINITY_DN66493_c0_g1_i1.p1	1.0048	Alpha-latrocrustotoxin-Lt1a (Fragment) OS=Latrodectus tredecimguttatus OX=6925 PE=2 SV=2	4e-15	69.7	Serine/threonine-protein phosphatase 6 regulatory ankyrin repeat subunit A OS=Mus musculus OX=10090 GN=Ankrd28 PE=1 SV=1	1e-08	57
TRINITY_DN7174_c0_g1_i2.p1	0.85521	Alpha-latrocrustotoxin-Lt1a (Fragment) OS=Latrodectus tredecimguttatus OX=6925 PE=2 SV=2	1e-38	149	Serine/threonine-protein phosphatase 6 regulatory ankyrin repeat subunit C OS=Danio rerio OX=7955 GN=ankrd52 PE=2 SV=1	4e-26	117
TRINITY_DN1990_c0_g1_i5.p1	0.849847	Alpha-latrocrustotoxin-Lt1a (Fragment) OS=Latrodectus tredecimguttatus OX=6925 PE=2 SV=2	1e-05	45.4	Transient receptor potential cation channel subfamily V member 6 OS=Homo sapiens OX=9606 GN=TRPV6 PE=1 SV=3	2e-37	154
TRINITY_DN1990_c0_g1_i13.p1	0.82184	Alpha-latrocrustotoxin-Lt1a (Fragment) OS=Latrodectus tredecimguttatus OX=6925 PE=2 SV=2	1e-05	45.4	Transient receptor potential cation channel subfamily V member 6 OS=Homo sapiens OX=9606 GN=TRPV6 PE=1 SV=3	2e-37	154
TRINITY_DN15924_c0_g1_i3.p1	0.773366	Alpha-latrocrustotoxin-Lt1a (Fragment) OS=Latrodectus tredecimguttatus OX=6925 PE=2 SV=2	2e-13	65.1	Fibronectin type 3 and ankyrin repeat domains protein 1 OS=Bos taurus OX=9913 GN=FANK1 PE=2 SV=2	1e-48	166
TRINITY_DN1990_c0_g1_i1.p1	0.769978	Alpha-latrocrustotoxin-Lt1a (Fragment) OS=Latrodectus tredecimguttatus OX=6925 PE=2 SV=2	7e-06	46.2	Transient receptor potential cation channel subfamily V member 6 OS=Homo sapiens OX=9606 GN=TRPV6 PE=1 SV=3	5e-38	156
TRINITY_DN447_c0_g1_i9.p1	0.667483	Alpha-latrocrustotoxin-Lt1a (Fragment) OS=Latrodectus tredecimguttatus OX=6925 PE=2 SV=2	1e-13	70.9	L-asparaginase OS=Dirofilaria immitis OX=6287 PE=1 SV=1	9e-153	462
TRINITY_DN3640_c0_g1_i2.p1	0.629697	Alpha-latrocrustotoxin-Lt1a (Fragment) OS=Latrodectus tredecimguttatus OX=6925 PE=2 SV=2	3e-14	65.5	Ankyrin-3 OS=Mus musculus OX=10090 GN=Ank3 PE=1 SV=1	1e-10	62
TRINITY_DN5352_c0_g1_i6.p1	0.579181	Alpha-latrocrustotoxin-Lt1a (Fragment) OS=Latrodectus tredecimguttatus OX=6925 PE=2 SV=2	2e-27	111	Ankyrin repeat and SAM domain-containing protein 6 OS=Rattus norvegicus OX=10116 GN=Anks6 PE=1 SV=2	2e-87	288
TRINITY_DN4220_c0_g1_i1.p1	0.481679	Alpha-latrocrustotoxin-Lt1a (Fragment) OS=Latrodectus tredecimguttatus OX=6925 PE=2 SV=2	2e-26	109	Putative ankyrin repeat protein RF_0381 OS=Rickettsia felis (strain ATCC VR-1525 / URRWXCal2) OX=315456 GN=RF_0381 PE=4 SV=1	1e-22	105
TRINITY_DN447_c0_g1_i7.p1	0.478858	Alpha-latrocrustotoxin-Lt1a (Fragment) OS=Latrodectus tredecimguttatus OX=6925 PE=2 SV=2	3e-13	69.3	L-asparaginase OS=Dirofilaria immitis OX=6287 PE=1 SV=1	1e-152	462
TRINITY_DN3806_c0_g1_i16.p1	0.473863	Alpha-latrocrustotoxin-Lt1a (Fragment) OS=Latrodectus tredecimguttatus OX=6925 PE=2 SV=2	1e-08	53.1	Putative ankyrin repeat protein RF_0381 OS=Rickettsia felis (strain ATCC VR-1525 / URRWXCal2) OX=315456 GN=RF_0381 PE=4 SV=1	2e-09	63.2
TRINITY_DN447_c0_g1_i16.p1	0.467708	Alpha-latrocrustotoxin-Lt1a (Fragment) OS=Latrodectus tredecimguttatus OX=6925 PE=2 SV=2	3e-13	69.3	L-asparaginase OS=Dirofilaria immitis OX=6287 PE=1 SV=1	1e-152	462
TRINITY_DN15924_c0_g1_i2.p1	0.430421	Alpha-latrocrustotoxin-Lt1a (Fragment) OS=Latrodectus tredecimguttatus OX=6925 PE=2 SV=2	1e-14	68.9	Fibronectin type 3 and ankyrin repeat domains protein 1 OS=Bos taurus OX=9913 GN=FANK1 PE=2 SV=2	1e-48	168
TRINITY_DN1990_c0_g1_i2.p1	0.409653	Alpha-latrocrustotoxin-Lt1a (Fragment) OS=Latrodectus tredecimguttatus OX=6925 PE=2 SV=2	9e-06	45.8	Transient receptor potential cation channel subfamily V member 6 OS=Homo sapiens OX=9606 GN=TRPV6 PE=1 SV=3	2e-37	155
TRINITY_DN447_c0_g1_i8.p1	0.39725	Alpha-latrocrustotoxin-Lt1a (Fragment) OS=Latrodectus tredecimguttatus OX=6925 PE=2 SV=2	3e-13	69.3	L-asparaginase OS=Dirofilaria immitis OX=6287 PE=1 SV=1	1e-152	462
TRINITY_DN839_c1_g1_i2.p1	0.356411	Alpha-latrocrustotoxin-Lt1a (Fragment) OS=Latrodectus tredecimguttatus OX=6925 PE=2 SV=2	0.0007	38.5	Ankyrin repeat domain-containing protein 60 OS=Homo sapiens OX=9606 GN=ANKRD60 PE=4 SV=3	6e-42	158
TRINITY_DN3640_c0_g1_i12.p1	0.278566	Alpha-latrocrustotoxin-Lt1a (Fragment) OS=Latrodectus tredecimguttatus OX=6925 PE=2 SV=2	1e-15	72	Transient receptor potential cation channel subfamily A member 1 homolog OS=Caenorhabditis elegans OX=6239 GN=trpa-1 PE=2 SV=5	0.0005	44.3
TRINITY_DN447_c0_g1_i15.p1	0.272898	Alpha-latrocrustotoxin-Lt1a (Fragment) OS=Latrodectus tredecimguttatus OX=6925 PE=2 SV=2	1e-13	70.9	L-asparaginase OS=Dirofilaria immitis OX=6287 PE=1 SV=1	9e-153	462
TRINITY_DN447_c0_g1_i12.p1	0.266909	Alpha-latrocrustotoxin-Lt1a (Fragment) OS=Latrodectus tredecimguttatus OX=6925 PE=2 SV=2	1e-13	70.9	L-asparaginase OS=Dirofilaria immitis OX=6287 PE=1 SV=1	9e-153	462
TRINITY_DN447_c0_g1_i21.p1	0.227047	Alpha-latrocrustotoxin-Lt1a (Fragment) OS=Latrodectus tredecimguttatus OX=6925 PE=2 SV=2	1e-13	70.9	L-asparaginase OS=Dirofilaria immitis OX=6287 PE=1 SV=1	9e-153	462
TRINITY_DN10406_c0_g1_i1.p1	0.0129778	Alpha-latrocrustotoxin-Lt1a (Fragment) OS=Latrodectus tredecimguttatus OX=6925 PE=2 SV=2	4e-19	90.1	Histone-lysine N-methyltransferase EHMT1 OS=Homo sapiens OX=9606 GN=EHMT1 PE=1 SV=4	0	792
TRINITY_DN831_c0_g1_i4.p1	4.1e-05	Alpha-latrocrustotoxin-Lt1a (Fragment) OS=Latrodectus tredecimguttatus OX=6925 PE=2 SV=2	2e-13	68.2	E3 ubiquitin-protein ligase MIB1 OS=Mus musculus OX=10090 GN=Mib1 PE=1 SV=1	2e-05	50.8
TRINITY_DN3640_c0_g1_i7.p1	0	Alpha-latrocrustotoxin-Lt1a (Fragment) OS=Latrodectus tredecimguttatus OX=6925 PE=2 SV=2	6e-19	80.5	Ankyrin-2 OS=Mus musculus OX=10090 GN=Ank2 PE=1 SV=2	9e-14	72.4
TRINITY_DN831_c0_g1_i11.p1	0	Alpha-latrocrustotoxin-Lt1a (Fragment) OS=Latrodectus tredecimguttatus OX=6925 PE=2 SV=2	2e-13	68.2	E3 ubiquitin-protein ligase MIB1 OS=Mus musculus OX=10090 GN=Mib1 PE=1 SV=1	2e-05	50.8
TRINITY_DN831_c0_g1_i18.p1	0	Alpha-latrocrustotoxin-Lt1a (Fragment) OS=Latrodectus tredecimguttatus OX=6925 PE=2 SV=2	2e-13	68.2	E3 ubiquitin-protein ligase MIB1 OS=Mus musculus OX=10090 GN=Mib1 PE=1 SV=1	2e-05	50.8
TRINITY_DN84_c0_g1_i9.p1	13.8677	Alpha-latroinsectotoxin-Lt1a (Fragment) OS=Latrodectus tredecimguttatus OX=6925 PE=1 SV=1	2e-05	46.2	E3 ubiquitin-protein ligase HECTD1 OS=Homo sapiens OX=9606 GN=HECTD1 PE=1 SV=3	0	902
TRINITY_DN10174_c0_g1_i4.p1	12.5665	Alpha-latroinsectotoxin-Lt1a (Fragment) OS=Latrodectus tredecimguttatus OX=6925 PE=1 SV=1	2e-19	90.1	E3 ubiquitin-protein ligase MIB2 OS=Gallus gallus OX=9031 GN=MIB2 PE=2 SV=1	0	863
TRINITY_DN6495_c0_g1_i2.p1	7.971	Alpha-latroinsectotoxin-Lt1a (Fragment) OS=Latrodectus tredecimguttatus OX=6925 PE=1 SV=1	2e-06	46.6	Usher syndrome type-1G protein homolog OS=Mus musculus OX=10090 GN=Ush1g PE=1 SV=1	2e-102	321
TRINITY_DN84_c0_g1_i3.p1	7.91031	Alpha-latroinsectotoxin-Lt1a (Fragment) OS=Latrodectus tredecimguttatus OX=6925 PE=1 SV=1	2e-05	46.2	E3 ubiquitin-protein ligase HECTD1 OS=Homo sapiens OX=9606 GN=HECTD1 PE=1 SV=3	0	902
TRINITY_DN3514_c0_g3_i1.p1	7.59559	Alpha-latroinsectotoxin-Lt1a (Fragment) OS=Latrodectus tredecimguttatus OX=6925 PE=1 SV=1	9e-10	57.4	Ankyrin repeat, PH and SEC7 domain containing protein secG OS=Dictyostelium discoideum OX=44689 GN=secG PE=2 SV=1	2e-09	64.3
TRINITY_DN2117_c0_g2_i1.p1	6.41551	Alpha-latroinsectotoxin-Lt1a (Fragment) OS=Latrodectus tredecimguttatus OX=6925 PE=1 SV=1	5e-11	62	Ankyrin repeat and SOCS box protein 3 OS=Mus musculus OX=10090 GN=Asb3 PE=1 SV=2	1e-26	117
TRINITY_DN5731_c0_g1_i1.p1	6.3284	Alpha-latroinsectotoxin-Lt1a (Fragment) OS=Latrodectus tredecimguttatus OX=6925 PE=1 SV=1	1e-11	64.3	Palmitoyltransferase ZDHHC17 OS=Rattus norvegicus OX=10116 GN=Zdhhc17 PE=1 SV=1	0	664
TRINITY_DN831_c0_g1_i17.p1	5.98678	Alpha-latroinsectotoxin-Lt1a (Fragment) OS=Latrodectus tredecimguttatus OX=6925 PE=1 SV=1	4e-23	102	E3 ubiquitin-protein ligase MIB1 OS=Homo sapiens OX=9606 GN=MIB1 PE=1 SV=1	0	1627
TRINITY_DN6495_c0_g1_i1.p1	5.52663	Alpha-latroinsectotoxin-Lt1a (Fragment) OS=Latrodectus tredecimguttatus OX=6925 PE=1 SV=1	2e-06	46.6	Usher syndrome type-1G protein homolog OS=Mus musculus OX=10090 GN=Ush1g PE=1 SV=1	2e-102	321
TRINITY_DN84_c0_g1_i11.p1	5.43916	Alpha-latroinsectotoxin-Lt1a (Fragment) OS=Latrodectus tredecimguttatus OX=6925 PE=1 SV=1	2e-05	46.2	E3 ubiquitin-protein ligase HECTD1 OS=Homo sapiens OX=9606 GN=HECTD1 PE=1 SV=3	0	679
TRINITY_DN2052_c0_g1_i6.p1	5.36499	Alpha-latroinsectotoxin-Lt1a (Fragment) OS=Latrodectus tredecimguttatus OX=6925 PE=1 SV=1	8e-19	89	Ankyrin repeat and SAM domain-containing protein 1A OS=Homo sapiens OX=9606 GN=ANKS1A PE=1 SV=4	3e-36	153
TRINITY_DN3514_c0_g3_i2.p1	5.06663	Alpha-latroinsectotoxin-Lt1a (Fragment) OS=Latrodectus tredecimguttatus OX=6925 PE=1 SV=1	9e-10	57.4	Ankyrin repeat, PH and SEC7 domain containing protein secG OS=Dictyostelium discoideum OX=44689 GN=secG PE=2 SV=1	2e-09	64.3
TRINITY_DN8206_c0_g1_i2.p1	5.06097	Alpha-latroinsectotoxin-Lt1a (Fragment) OS=Latrodectus tredecimguttatus OX=6925 PE=1 SV=1	7e-44	170	Poly [ADP-ribose] polymerase tankyrase-1 OS=Homo sapiens OX=9606 GN=TNKS PE=1 SV=2	5e-98	346
TRINITY_DN5072_c0_g1_i6.p1	5.00034	Alpha-latroinsectotoxin-Lt1a (Fragment) OS=Latrodectus tredecimguttatus OX=6925 PE=1 SV=1	6e-10	60.8	BCL-6 corepressor OS=Mus musculus OX=10090 GN=Bcor PE=1 SV=2	1e-49	198
TRINITY_DN2117_c0_g2_i4.p1	4.59361	Alpha-latroinsectotoxin-Lt1a (Fragment) OS=Latrodectus tredecimguttatus OX=6925 PE=1 SV=1	5e-11	62	Ankyrin repeat and SOCS box protein 3 OS=Mus musculus OX=10090 GN=Asb3 PE=1 SV=2	1e-26	117
TRINITY_DN6006_c1_g2_i3.p1	4.53251	Alpha-latroinsectotoxin-Lt1a (Fragment) OS=Latrodectus tredecimguttatus OX=6925 PE=1 SV=1	0.0002	42	Ankyrin repeat and IBR domain-containing protein 1 OS=Mus musculus OX=10090 GN=Ankib1 PE=1 SV=2	0	821
TRINITY_DN84_c0_g1_i14.p1	4.41832	Alpha-latroinsectotoxin-Lt1a (Fragment) OS=Latrodectus tredecimguttatus OX=6925 PE=1 SV=1	2e-05	46.2	E3 ubiquitin-protein ligase HECTD1 OS=Homo sapiens OX=9606 GN=HECTD1 PE=1 SV=3	0	902
TRINITY_DN6454_c0_g1_i1.p1	4.36644	Alpha-latroinsectotoxin-Lt1a (Fragment) OS=Latrodectus tredecimguttatus OX=6925 PE=1 SV=1	7e-07	48.9	ARF GTPase-activating protein GIT1 OS=Homo sapiens OX=9606 GN=GIT1 PE=1 SV=2	7e-31	133
TRINITY_DN3640_c0_g1_i10.p1	4.36176	Alpha-latroinsectotoxin-Lt1a (Fragment) OS=Latrodectus tredecimguttatus OX=6925 PE=1 SV=1	5e-21	90.1	Serine/threonine-protein phosphatase 6 regulatory ankyrin repeat subunit A OS=Mus musculus OX=10090 GN=Ankrd28 PE=1 SV=1	4e-09	60.8
TRINITY_DN1306_c0_g1_i25.p1	4.3615	Alpha-latroinsectotoxin-Lt1a (Fragment) OS=Latrodectus tredecimguttatus OX=6925 PE=1 SV=1	7e-16	80.5	Neurogenic locus Notch protein OS=Drosophila melanogaster OX=7227 GN=N PE=1 SV=3	2e-110	399
TRINITY_DN65723_c0_g1_i1.p1	4.21165	Alpha-latroinsectotoxin-Lt1a (Fragment) OS=Latrodectus tredecimguttatus OX=6925 PE=1 SV=1	1e-11	64.7	Palmitoyltransferase AKR1 OS=Ashbya gossypii (strain ATCC 10895 / CBS 109.51 / FGSC 9923 / NRRL Y-1056) OX=284811 GN=AKR1 PE=3 SV=1	7e-15	82.8
TRINITY_DN5164_c1_g2_i1.p1	4.0874	Alpha-latroinsectotoxin-Lt1a (Fragment) OS=Latrodectus tredecimguttatus OX=6925 PE=1 SV=1	1e-17	77.8	Ankyrin repeat domain-containing protein 39 OS=Bos taurus OX=9913 GN=ANKRD39 PE=2 SV=1	4e-49	163
TRINITY_DN1306_c0_g1_i18.p1	4.03232	Alpha-latroinsectotoxin-Lt1a (Fragment) OS=Latrodectus tredecimguttatus OX=6925 PE=1 SV=1	7e-16	80.5	Neurogenic locus Notch protein OS=Drosophila melanogaster OX=7227 GN=N PE=1 SV=3	2e-110	399
TRINITY_DN2117_c0_g2_i2.p1	3.43264	Alpha-latroinsectotoxin-Lt1a (Fragment) OS=Latrodectus tredecimguttatus OX=6925 PE=1 SV=1	0.0004	39.3	Ankyrin repeat and SOCS box protein 3 OS=Mus musculus OX=10090 GN=Asb3 PE=1 SV=2	4e-27	117
TRINITY_DN10174_c0_g1_i1.p1	3.38566	Alpha-latroinsectotoxin-Lt1a (Fragment) OS=Latrodectus tredecimguttatus OX=6925 PE=1 SV=1	2e-19	90.1	E3 ubiquitin-protein ligase MIB2 OS=Gallus gallus OX=9031 GN=MIB2 PE=2 SV=1	0	863
TRINITY_DN6454_c0_g1_i3.p1	3.31632	Alpha-latroinsectotoxin-Lt1a (Fragment) OS=Latrodectus tredecimguttatus OX=6925 PE=1 SV=1	7e-07	48.9	ARF GTPase-activating protein GIT1 OS=Homo sapiens OX=9606 GN=GIT1 PE=1 SV=2	7e-31	133
TRINITY_DN84_c0_g1_i4.p1	3.05904	Alpha-latroinsectotoxin-Lt1a (Fragment) OS=Latrodectus tredecimguttatus OX=6925 PE=1 SV=1	2e-05	46.2	E3 ubiquitin-protein ligase HECTD1 OS=Homo sapiens OX=9606 GN=HECTD1 PE=1 SV=3	0	679
TRINITY_DN19474_c0_g1_i2.p1	3.00751	Alpha-latroinsectotoxin-Lt1a (Fragment) OS=Latrodectus tredecimguttatus OX=6925 PE=1 SV=1	2e-09	53.9	Espin OS=Homo sapiens OX=9606 GN=ESPN PE=1 SV=1	1e-23	104
TRINITY_DN14924_c0_g1_i1.p1	2.81832	Alpha-latroinsectotoxin-Lt1a (Fragment) OS=Latrodectus tredecimguttatus OX=6925 PE=1 SV=1	6e-11	60.1	Poly [ADP-ribose] polymerase tankyrase-1 OS=Mus musculus OX=10090 GN=Tnks PE=1 SV=1	2e-09	62.4
TRINITY_DN2052_c0_g1_i11.p1	2.75045	Alpha-latroinsectotoxin-Lt1a (Fragment) OS=Latrodectus tredecimguttatus OX=6925 PE=1 SV=1	8e-19	89	Ankyrin repeat and SAM domain-containing protein 1A OS=Homo sapiens OX=9606 GN=ANKS1A PE=1 SV=4	3e-36	153
TRINITY_DN792_c0_g1_i1.p1	2.70602	Alpha-latroinsectotoxin-Lt1a (Fragment) OS=Latrodectus tredecimguttatus OX=6925 PE=1 SV=1	3e-18	87	Caskin-1 OS=Rattus norvegicus OX=10116 GN=Caskin1 PE=1 SV=1	3e-41	169
TRINITY_DN6163_c0_g2_i1.p1	2.62246	Alpha-latroinsectotoxin-Lt1a (Fragment) OS=Latrodectus tredecimguttatus OX=6925 PE=1 SV=1	9e-39	149	Ankyrin-1 OS=Homo sapiens OX=9606 GN=ANK1 PE=1 SV=3	5e-20	98.6
TRINITY_DN15151_c0_g1_i4.p1	2.57859	Alpha-latroinsectotoxin-Lt1a (Fragment) OS=Latrodectus tredecimguttatus OX=6925 PE=1 SV=1	0.0003	36.6	Glutaminase kidney isoform, mitochondrial OS=Mus musculus OX=10090 GN=Gls PE=1 SV=1	4e-58	197
TRINITY_DN5072_c0_g1_i1.p1	2.38565	Alpha-latroinsectotoxin-Lt1a (Fragment) OS=Latrodectus tredecimguttatus OX=6925 PE=1 SV=1	5e-10	60.8	BCL-6 corepressor OS=Mus musculus OX=10090 GN=Bcor PE=1 SV=2	2e-49	198
TRINITY_DN792_c0_g1_i11.p1	2.37444	Alpha-latroinsectotoxin-Lt1a (Fragment) OS=Latrodectus tredecimguttatus OX=6925 PE=1 SV=1	3e-18	86.7	Caskin-1 OS=Rattus norvegicus OX=10116 GN=Caskin1 PE=1 SV=1	3e-41	169
TRINITY_DN2052_c0_g1_i8.p1	2.34289	Alpha-latroinsectotoxin-Lt1a (Fragment) OS=Latrodectus tredecimguttatus OX=6925 PE=1 SV=1	8e-19	89	Ankyrin repeat and SAM domain-containing protein 1A OS=Homo sapiens OX=9606 GN=ANKS1A PE=1 SV=4	3e-36	153
TRINITY_DN12117_c0_g1_i1.p1	2.20541	Alpha-latroinsectotoxin-Lt1a (Fragment) OS=Latrodectus tredecimguttatus OX=6925 PE=1 SV=1	6e-08	51.2	Ankyrin repeat and LEM domain-containing protein 1 OS=Homo sapiens OX=9606 GN=ANKLE1 PE=1 SV=2	2e-13	75.9
TRINITY_DN2052_c0_g1_i15.p1	2.1239	Alpha-latroinsectotoxin-Lt1a (Fragment) OS=Latrodectus tredecimguttatus OX=6925 PE=1 SV=1	8e-19	89	Ankyrin repeat and SAM domain-containing protein 1A OS=Homo sapiens OX=9606 GN=ANKS1A PE=1 SV=4	3e-36	153
TRINITY_DN5072_c0_g1_i7.p1	2.06565	Alpha-latroinsectotoxin-Lt1a (Fragment) OS=Latrodectus tredecimguttatus OX=6925 PE=1 SV=1	6e-10	60.8	BCL-6 corepressor OS=Mus musculus OX=10090 GN=Bcor PE=1 SV=2	1e-49	198
TRINITY_DN2052_c0_g1_i9.p1	2.04662	Alpha-latroinsectotoxin-Lt1a (Fragment) OS=Latrodectus tredecimguttatus OX=6925 PE=1 SV=1	8e-19	89	Ankyrin repeat and SAM domain-containing protein 1A OS=Homo sapiens OX=9606 GN=ANKS1A PE=1 SV=4	3e-36	153
TRINITY_DN15151_c0_g1_i5.p1	2.0124	Alpha-latroinsectotoxin-Lt1a (Fragment) OS=Latrodectus tredecimguttatus OX=6925 PE=1 SV=1	0.0003	36.6	Glutaminase kidney isoform, mitochondrial OS=Mus musculus OX=10090 GN=Gls PE=1 SV=1	4e-58	197
TRINITY_DN831_c0_g1_i8.p1	1.99787	Alpha-latroinsectotoxin-Lt1a (Fragment) OS=Latrodectus tredecimguttatus OX=6925 PE=1 SV=1	4e-23	102	E3 ubiquitin-protein ligase MIB1 OS=Homo sapiens OX=9606 GN=MIB1 PE=1 SV=1	0	1627
TRINITY_DN2117_c0_g2_i5.p1	1.89269	Alpha-latroinsectotoxin-Lt1a (Fragment) OS=Latrodectus tredecimguttatus OX=6925 PE=1 SV=1	3e-11	62	Ankyrin repeat and SOCS box protein 3 OS=Mus musculus OX=10090 GN=Asb3 PE=1 SV=2	4e-27	117
TRINITY_DN5731_c0_g1_i2.p1	1.64084	Alpha-latroinsectotoxin-Lt1a (Fragment) OS=Latrodectus tredecimguttatus OX=6925 PE=1 SV=1	1e-11	64.3	Palmitoyltransferase ZDHHC17 OS=Rattus norvegicus OX=10116 GN=Zdhhc17 PE=1 SV=1	0	664
TRINITY_DN7312_c0_g1_i1.p1	1.55002	Alpha-latroinsectotoxin-Lt1a (Fragment) OS=Latrodectus tredecimguttatus OX=6925 PE=1 SV=1	5e-12	63.5	Ankyrin-2 OS=Homo sapiens OX=9606 GN=ANK2 PE=1 SV=4	1e-10	67
TRINITY_DN8206_c0_g1_i1.p1	1.50352	Alpha-latroinsectotoxin-Lt1a (Fragment) OS=Latrodectus tredecimguttatus OX=6925 PE=1 SV=1	7e-44	170	Poly [ADP-ribose] polymerase tankyrase-1 OS=Homo sapiens OX=9606 GN=TNKS PE=1 SV=2	5e-98	346
TRINITY_DN3640_c0_g1_i16.p1	1.50144	Alpha-latroinsectotoxin-Lt1a (Fragment) OS=Latrodectus tredecimguttatus OX=6925 PE=1 SV=1	2e-26	108	Serine/threonine-protein phosphatase 6 regulatory ankyrin repeat subunit B OS=Gallus gallus OX=9031 GN=ANKRD44 PE=2 SV=1	1e-24	110
TRINITY_DN27567_c0_g1_i1.p1	1.37474	Alpha-latroinsectotoxin-Lt1a (Fragment) OS=Latrodectus tredecimguttatus OX=6925 PE=1 SV=1	1e-11	63.5	Ankyrin-3 OS=Mus musculus OX=10090 GN=Ank3 PE=1 SV=1	4e-18	91.7
TRINITY_DN2052_c0_g1_i2.p1	1.34646	Alpha-latroinsectotoxin-Lt1a (Fragment) OS=Latrodectus tredecimguttatus OX=6925 PE=1 SV=1	8e-19	89	Ankyrin repeat and SAM domain-containing protein 1A OS=Homo sapiens OX=9606 GN=ANKS1A PE=1 SV=4	3e-36	153
TRINITY_DN17234_c0_g1_i2.p1	1.17685	Alpha-latroinsectotoxin-Lt1a (Fragment) OS=Latrodectus tredecimguttatus OX=6925 PE=1 SV=1	2e-05	42	Ankyrin repeat, SAM and basic leucine zipper domain-containing protein 1 OS=Macropus eugenii OX=9315 GN=ASZ1 PE=3 SV=1	2e-18	87.8
TRINITY_DN831_c0_g1_i12.p1	0.980483	Alpha-latroinsectotoxin-Lt1a (Fragment) OS=Latrodectus tredecimguttatus OX=6925 PE=1 SV=1	4e-23	102	E3 ubiquitin-protein ligase MIB1 OS=Homo sapiens OX=9606 GN=MIB1 PE=1 SV=1	0	1627
TRINITY_DN5072_c0_g1_i2.p1	0.956653	Alpha-latroinsectotoxin-Lt1a (Fragment) OS=Latrodectus tredecimguttatus OX=6925 PE=1 SV=1	5e-10	60.8	BCL-6 corepressor OS=Mus musculus OX=10090 GN=Bcor PE=1 SV=2	1e-49	198
TRINITY_DN2052_c0_g1_i10.p1	0.887213	Alpha-latroinsectotoxin-Lt1a (Fragment) OS=Latrodectus tredecimguttatus OX=6925 PE=1 SV=1	8e-19	89	Ankyrin repeat and SAM domain-containing protein 1A OS=Homo sapiens OX=9606 GN=ANKS1A PE=1 SV=4	3e-36	153
TRINITY_DN6006_c1_g2_i2.p1	0.860717	Alpha-latroinsectotoxin-Lt1a (Fragment) OS=Latrodectus tredecimguttatus OX=6925 PE=1 SV=1	0.0002	42	Ankyrin repeat and IBR domain-containing protein 1 OS=Mus musculus OX=10090 GN=Ankib1 PE=1 SV=2	0	821
TRINITY_DN792_c0_g1_i7.p1	0.821182	Alpha-latroinsectotoxin-Lt1a (Fragment) OS=Latrodectus tredecimguttatus OX=6925 PE=1 SV=1	3e-18	87	Caskin-1 OS=Rattus norvegicus OX=10116 GN=Caskin1 PE=1 SV=1	3e-41	169
TRINITY_DN792_c0_g1_i10.p1	0.73353	Alpha-latroinsectotoxin-Lt1a (Fragment) OS=Latrodectus tredecimguttatus OX=6925 PE=1 SV=1	3e-18	86.7	Caskin-1 OS=Rattus norvegicus OX=10116 GN=Caskin1 PE=1 SV=1	3e-41	169
TRINITY_DN5072_c0_g1_i3.p1	0.691753	Alpha-latroinsectotoxin-Lt1a (Fragment) OS=Latrodectus tredecimguttatus OX=6925 PE=1 SV=1	6e-10	60.8	BCL-6 corepressor OS=Mus musculus OX=10090 GN=Bcor PE=1 SV=2	1e-49	199
TRINITY_DN831_c0_g1_i7.p1	0.53437	Alpha-latroinsectotoxin-Lt1a (Fragment) OS=Latrodectus tredecimguttatus OX=6925 PE=1 SV=1	4e-23	102	E3 ubiquitin-protein ligase MIB1 OS=Homo sapiens OX=9606 GN=MIB1 PE=1 SV=1	0	1627
TRINITY_DN84_c0_g1_i2.p1	0.521548	Alpha-latroinsectotoxin-Lt1a (Fragment) OS=Latrodectus tredecimguttatus OX=6925 PE=1 SV=1	2e-05	46.2	E3 ubiquitin-protein ligase HECTD1 OS=Homo sapiens OX=9606 GN=HECTD1 PE=1 SV=3	0	1962
TRINITY_DN5072_c0_g1_i4.p1	0.274094	Alpha-latroinsectotoxin-Lt1a (Fragment) OS=Latrodectus tredecimguttatus OX=6925 PE=1 SV=1	6e-10	60.8	BCL-6 corepressor OS=Mus musculus OX=10090 GN=Bcor PE=1 SV=2	1e-49	199
TRINITY_DN2052_c0_g1_i5.p1	0.000228564	Alpha-latroinsectotoxin-Lt1a (Fragment) OS=Latrodectus tredecimguttatus OX=6925 PE=1 SV=1	8e-19	89	Ankyrin repeat and SAM domain-containing protein 1A OS=Homo sapiens OX=9606 GN=ANKS1A PE=1 SV=4	3e-36	153
TRINITY_DN831_c0_g1_i10.p1	6.53e-06	Alpha-latroinsectotoxin-Lt1a (Fragment) OS=Latrodectus tredecimguttatus OX=6925 PE=1 SV=1	4e-23	102	E3 ubiquitin-protein ligase MIB1 OS=Homo sapiens OX=9606 GN=MIB1 PE=1 SV=1	0	1627
TRINITY_DN831_c0_g1_i9.p1	6.73e-07	Alpha-latroinsectotoxin-Lt1a (Fragment) OS=Latrodectus tredecimguttatus OX=6925 PE=1 SV=1	4e-23	102	E3 ubiquitin-protein ligase MIB1 OS=Homo sapiens OX=9606 GN=MIB1 PE=1 SV=1	0	1627
TRINITY_DN1306_c0_g1_i30.p1	0	Alpha-latroinsectotoxin-Lt1a (Fragment) OS=Latrodectus tredecimguttatus OX=6925 PE=1 SV=1	7e-16	80.5	Neurogenic locus Notch protein OS=Drosophila melanogaster OX=7227 GN=N PE=1 SV=3	2e-110	399
TRINITY_DN15151_c0_g1_i1.p1	0	Alpha-latroinsectotoxin-Lt1a (Fragment) OS=Latrodectus tredecimguttatus OX=6925 PE=1 SV=1	0.0003	36.6	Glutaminase kidney isoform, mitochondrial OS=Mus musculus OX=10090 GN=Gls PE=1 SV=1	4e-58	197
TRINITY_DN15151_c0_g1_i3.p1	0	Alpha-latroinsectotoxin-Lt1a (Fragment) OS=Latrodectus tredecimguttatus OX=6925 PE=1 SV=1	0.0003	36.6	Glutaminase kidney isoform, mitochondrial OS=Mus musculus OX=10090 GN=Gls PE=1 SV=1	4e-58	197
TRINITY_DN3640_c0_g1_i15.p1	0	Alpha-latroinsectotoxin-Lt1a (Fragment) OS=Latrodectus tredecimguttatus OX=6925 PE=1 SV=1	2e-26	108	Serine/threonine-protein phosphatase 6 regulatory ankyrin repeat subunit B OS=Gallus gallus OX=9031 GN=ANKRD44 PE=2 SV=1	6e-15	80.1
TRINITY_DN831_c0_g1_i1.p1	0	Alpha-latroinsectotoxin-Lt1a (Fragment) OS=Latrodectus tredecimguttatus OX=6925 PE=1 SV=1	5e-05	43.5	E3 ubiquitin-protein ligase MIB1 OS=Homo sapiens OX=9606 GN=MIB1 PE=1 SV=1	0	1627
TRINITY_DN6938_c0_g1_i1.p1	2.85006	Alpha-latrotoxin associated low molecular weight protein 2 OS=Latrodectus hesperus OX=256737 PE=3 SV=1	7e-06	37.7	Crustacean hyperglycemic hormone OS=Armadillidium vulgare OX=13347 PE=1 SV=1	2e-09	54.3
TRINITY_DN1576_c1_g1_i1.p1	18.9775	Alpha-latrotoxin-Lh1a (Fragment) OS=Latrodectus hasselti OX=256736 PE=1 SV=2	0.0004	40.4	B-cell lymphoma 3 protein OS=Homo sapiens OX=9606 GN=BCL3 PE=1 SV=2	7e-32	134
TRINITY_DN374_c0_g1_i9.p1	16.4236	Alpha-latrotoxin-Lh1a (Fragment) OS=Latrodectus hasselti OX=256736 PE=1 SV=2	9e-08	52.4	NF-kappa-B inhibitor zeta OS=Bos taurus OX=9913 GN=NFKBIZ PE=2 SV=2	7e-12	73.6
TRINITY_DN374_c0_g1_i1.p1	15.9058	Alpha-latrotoxin-Lh1a (Fragment) OS=Latrodectus hasselti OX=256736 PE=1 SV=2	9e-08	52.4	NF-kappa-B inhibitor zeta OS=Bos taurus OX=9913 GN=NFKBIZ PE=2 SV=2	7e-12	73.6
TRINITY_DN6939_c0_g3_i1.p1	13.217	Alpha-latrotoxin-Lh1a (Fragment) OS=Latrodectus hasselti OX=256736 PE=1 SV=2	1e-22	99.8	Ankyrin repeat and death domain-containing protein 1A (Fragment) OS=Macaca fascicularis OX=9541 GN=ANKDD1A PE=2 SV=3	2e-10	67.4
TRINITY_DN374_c0_g1_i13.p1	8.93743	Alpha-latrotoxin-Lh1a (Fragment) OS=Latrodectus hasselti OX=256736 PE=1 SV=2	9e-08	52.4	NF-kappa-B inhibitor zeta OS=Bos taurus OX=9913 GN=NFKBIZ PE=2 SV=2	7e-12	73.6
TRINITY_DN374_c0_g1_i4.p1	8.54945	Alpha-latrotoxin-Lh1a (Fragment) OS=Latrodectus hasselti OX=256736 PE=1 SV=2	9e-08	52.4	NF-kappa-B inhibitor zeta OS=Bos taurus OX=9913 GN=NFKBIZ PE=2 SV=2	7e-12	73.6
TRINITY_DN5678_c0_g1_i1.p1	7.87576	Alpha-latrotoxin-Lh1a (Fragment) OS=Latrodectus hasselti OX=256736 PE=1 SV=2	7e-13	68.6	Serine/threonine-protein phosphatase 6 regulatory ankyrin repeat subunit B OS=Mus musculus OX=10090 GN=Ankrd44 PE=1 SV=1	2e-09	65.1
TRINITY_DN802_c0_g1_i4.p1	7.21196	Alpha-latrotoxin-Lh1a (Fragment) OS=Latrodectus hasselti OX=256736 PE=1 SV=2	2e-08	53.1	Nuclear factor NF-kappa-B p100 subunit OS=Xenopus laevis OX=8355 GN=nfkb2 PE=2 SV=1	1e-22	104
TRINITY_DN3361_c0_g1_i2.p1	6.67604	Alpha-latrotoxin-Lh1a (Fragment) OS=Latrodectus hasselti OX=256736 PE=1 SV=2	2e-16	78.6	Ankyrin repeat domain-containing protein 16 OS=Homo sapiens OX=9606 GN=ANKRD16 PE=1 SV=1	6e-08	58.2
TRINITY_DN2749_c0_g1_i4.p1	5.77031	Alpha-latrotoxin-Lh1a (Fragment) OS=Latrodectus hasselti OX=256736 PE=1 SV=2	1e-09	55.5	Protein phosphatase 1 regulatory subunit 27 OS=Homo sapiens OX=9606 GN=PPP1R27 PE=1 SV=1	5e-33	124
TRINITY_DN802_c0_g1_i6.p1	5.45133	Alpha-latrotoxin-Lh1a (Fragment) OS=Latrodectus hasselti OX=256736 PE=1 SV=2	2e-08	53.1	Nuclear factor NF-kappa-B p100 subunit OS=Xenopus laevis OX=8355 GN=nfkb2 PE=2 SV=1	1e-22	104
TRINITY_DN40094_c0_g1_i1.p1	5.39791	Alpha-latrotoxin-Lh1a (Fragment) OS=Latrodectus hasselti OX=256736 PE=1 SV=2	3e-23	101	Protein fem-1 homolog C OS=Xenopus laevis OX=8355 GN=fem1c PE=2 SV=1	0	684
TRINITY_DN4317_c0_g1_i2.p1	4.94748	Alpha-latrotoxin-Lh1a (Fragment) OS=Latrodectus hasselti OX=256736 PE=1 SV=2	4e-05	43.9	Arf-GAP with SH3 domain, ANK repeat and PH domain-containing protein 1 OS=Bos taurus OX=9913 GN=ASAP1 PE=1 SV=1	0	652
TRINITY_DN6566_c1_g1_i1.p1	4.91564	Alpha-latrotoxin-Lh1a (Fragment) OS=Latrodectus hasselti OX=256736 PE=1 SV=2	4e-23	103	Ankyrin repeat domain-containing protein 50 OS=Homo sapiens OX=9606 GN=ANKRD50 PE=1 SV=4	0	1331
TRINITY_DN802_c0_g1_i5.p1	4.80397	Alpha-latrotoxin-Lh1a (Fragment) OS=Latrodectus hasselti OX=256736 PE=1 SV=2	2e-08	53.1	Nuclear factor NF-kappa-B p100 subunit OS=Xenopus laevis OX=8355 GN=nfkb2 PE=2 SV=1	1e-22	104
TRINITY_DN2749_c0_g1_i2.p1	4.1699	Alpha-latrotoxin-Lh1a (Fragment) OS=Latrodectus hasselti OX=256736 PE=1 SV=2	1e-09	55.5	Protein phosphatase 1 regulatory subunit 27 OS=Homo sapiens OX=9606 GN=PPP1R27 PE=1 SV=1	5e-33	124
TRINITY_DN1998_c0_g1_i8.p1	4.12409	Alpha-latrotoxin-Lh1a (Fragment) OS=Latrodectus hasselti OX=256736 PE=1 SV=2	4e-28	118	Kinase D-interacting substrate of 220 kDa B OS=Danio rerio OX=7955 GN=kidins220b PE=1 SV=3	0	791
TRINITY_DN374_c0_g1_i7.p1	2.97237	Alpha-latrotoxin-Lh1a (Fragment) OS=Latrodectus hasselti OX=256736 PE=1 SV=2	2e-07	50.4	NF-kappa-B inhibitor zeta OS=Bos taurus OX=9913 GN=NFKBIZ PE=2 SV=2	5e-12	72.8
TRINITY_DN6566_c1_g1_i9.p1	2.31104	Alpha-latrotoxin-Lh1a (Fragment) OS=Latrodectus hasselti OX=256736 PE=1 SV=2	7e-40	157	Ankyrin repeat domain-containing protein 50 OS=Homo sapiens OX=9606 GN=ANKRD50 PE=1 SV=4	0	1331
TRINITY_DN5580_c0_g1_i11.p1	2.28228	Alpha-latrotoxin-Lh1a (Fragment) OS=Latrodectus hasselti OX=256736 PE=1 SV=2	3e-24	106	Death-associated protein kinase 1 OS=Homo sapiens OX=9606 GN=DAPK1 PE=1 SV=6	0	629
TRINITY_DN9184_c1_g3_i2.p1	2.17849	Alpha-latrotoxin-Lh1a (Fragment) OS=Latrodectus hasselti OX=256736 PE=1 SV=2	1e-08	52	Ankyrin repeat domain-containing protein 34C OS=Mus musculus OX=10090 GN=Ankrd34c PE=1 SV=1	1e-23	104
TRINITY_DN802_c0_g1_i1.p1	1.9894	Alpha-latrotoxin-Lh1a (Fragment) OS=Latrodectus hasselti OX=256736 PE=1 SV=2	5e-06	45.1	Nuclear factor NF-kappa-B p100 subunit OS=Xenopus laevis OX=8355 GN=nfkb2 PE=2 SV=1	1e-22	104
TRINITY_DN78634_c0_g1_i1.p1	1.90773	Alpha-latrotoxin-Lh1a (Fragment) OS=Latrodectus hasselti OX=256736 PE=1 SV=2	0.0002	41.2	Ankycorbin OS=Mus musculus OX=10090 GN=Rai14 PE=1 SV=1	4e-06	54.3
TRINITY_DN41409_c0_g1_i1.p1	1.80572	Alpha-latrotoxin-Lh1a (Fragment) OS=Latrodectus hasselti OX=256736 PE=1 SV=2	3e-06	45.4	Ankyrin repeat domain-containing protein 27 OS=Pongo abelii OX=9601 GN=ANKRD27 PE=2 SV=1	4e-06	52.8
TRINITY_DN2749_c0_g1_i3.p1	1.73883	Alpha-latrotoxin-Lh1a (Fragment) OS=Latrodectus hasselti OX=256736 PE=1 SV=2	1e-09	55.5	Protein phosphatase 1 regulatory subunit 27 OS=Homo sapiens OX=9606 GN=PPP1R27 PE=1 SV=1	5e-33	124
TRINITY_DN1998_c0_g1_i13.p1	1.69166	Alpha-latrotoxin-Lh1a (Fragment) OS=Latrodectus hasselti OX=256736 PE=1 SV=2	4e-28	118	Kinase D-interacting substrate of 220 kDa B OS=Danio rerio OX=7955 GN=kidins220b PE=1 SV=3	0	791
TRINITY_DN79464_c0_g1_i1.p1	1.63546	Alpha-latrotoxin-Lh1a (Fragment) OS=Latrodectus hasselti OX=256736 PE=1 SV=2	0.0004	37	NA	NA	NA
TRINITY_DN4317_c0_g1_i4.p1	1.50334	Alpha-latrotoxin-Lh1a (Fragment) OS=Latrodectus hasselti OX=256736 PE=1 SV=2	9e-06	45.1	Arf-GAP with SH3 domain, ANK repeat and PH domain-containing protein 1 OS=Bos taurus OX=9913 GN=ASAP1 PE=1 SV=1	3e-108	360
TRINITY_DN55755_c0_g1_i1.p1	1.42169	Alpha-latrotoxin-Lh1a (Fragment) OS=Latrodectus hasselti OX=256736 PE=1 SV=2	4e-13	63.5	Espin OS=Mus musculus OX=10090 GN=Espn PE=1 SV=2	9e-14	72.8
TRINITY_DN1998_c0_g1_i5.p1	1.36506	Alpha-latrotoxin-Lh1a (Fragment) OS=Latrodectus hasselti OX=256736 PE=1 SV=2	4e-28	118	Kinase D-interacting substrate of 220 kDa B OS=Danio rerio OX=7955 GN=kidins220b PE=1 SV=3	0	731
TRINITY_DN5580_c0_g1_i8.p1	1.33774	Alpha-latrotoxin-Lh1a (Fragment) OS=Latrodectus hasselti OX=256736 PE=1 SV=2	3e-24	106	Death-associated protein kinase 1 OS=Homo sapiens OX=9606 GN=DAPK1 PE=1 SV=6	0	628
TRINITY_DN5580_c0_g1_i7.p1	1.24703	Alpha-latrotoxin-Lh1a (Fragment) OS=Latrodectus hasselti OX=256736 PE=1 SV=2	4e-24	106	Death-associated protein kinase 1 OS=Homo sapiens OX=9606 GN=DAPK1 PE=1 SV=6	0	1003
TRINITY_DN79813_c0_g1_i1.p1	1.17642	Alpha-latrotoxin-Lh1a (Fragment) OS=Latrodectus hasselti OX=256736 PE=1 SV=2	2e-11	59.3	Ankyrin and armadillo repeat-containing protein OS=Homo sapiens OX=9606 GN=ANKAR PE=2 SV=3	3e-48	174
TRINITY_DN802_c0_g1_i15.p1	1.12178	Alpha-latrotoxin-Lh1a (Fragment) OS=Latrodectus hasselti OX=256736 PE=1 SV=2	2e-08	53.1	Nuclear factor NF-kappa-B p100 subunit OS=Xenopus laevis OX=8355 GN=nfkb2 PE=2 SV=1	1e-22	104
TRINITY_DN1998_c0_g1_i16.p1	1.09145	Alpha-latrotoxin-Lh1a (Fragment) OS=Latrodectus hasselti OX=256736 PE=1 SV=2	4e-28	118	Kinase D-interacting substrate of 220 kDa B OS=Danio rerio OX=7955 GN=kidins220b PE=1 SV=3	0	791
TRINITY_DN8341_c0_g1_i3.p1	0.966211	Alpha-latrotoxin-Lh1a (Fragment) OS=Latrodectus hasselti OX=256736 PE=1 SV=2	9e-06	43.5	Probable protein S-acyltransferase 23 OS=Arabidopsis thaliana OX=3702 GN=PAT23 PE=2 SV=2	3e-36	141
TRINITY_DN802_c0_g1_i16.p1	0.927418	Alpha-latrotoxin-Lh1a (Fragment) OS=Latrodectus hasselti OX=256736 PE=1 SV=2	2e-08	53.1	Nuclear factor NF-kappa-B p100 subunit OS=Xenopus laevis OX=8355 GN=nfkb2 PE=2 SV=1	1e-22	104
TRINITY_DN1998_c0_g1_i18.p1	0.922911	Alpha-latrotoxin-Lh1a (Fragment) OS=Latrodectus hasselti OX=256736 PE=1 SV=2	8e-28	118	Kinase D-interacting substrate of 220 kDa B OS=Danio rerio OX=7955 GN=kidins220b PE=1 SV=3	0	1001
TRINITY_DN1998_c0_g1_i19.p1	0.897592	Alpha-latrotoxin-Lh1a (Fragment) OS=Latrodectus hasselti OX=256736 PE=1 SV=2	2e-28	119	Kinase D-interacting substrate of 220 kDa B OS=Danio rerio OX=7955 GN=kidins220b PE=1 SV=3	0	729
TRINITY_DN802_c0_g1_i14.p1	0.707502	Alpha-latrotoxin-Lh1a (Fragment) OS=Latrodectus hasselti OX=256736 PE=1 SV=2	2e-08	53.1	Nuclear factor NF-kappa-B p100 subunit OS=Xenopus laevis OX=8355 GN=nfkb2 PE=2 SV=1	1e-22	104
TRINITY_DN9184_c1_g3_i3.p1	0.667867	Alpha-latrotoxin-Lh1a (Fragment) OS=Latrodectus hasselti OX=256736 PE=1 SV=2	1e-08	52	Ankyrin repeat domain-containing protein 34C OS=Mus musculus OX=10090 GN=Ankrd34c PE=1 SV=1	1e-23	104
TRINITY_DN802_c0_g1_i3.p1	0.494674	Alpha-latrotoxin-Lh1a (Fragment) OS=Latrodectus hasselti OX=256736 PE=1 SV=2	2e-08	53.1	Nuclear factor NF-kappa-B p100 subunit OS=Xenopus laevis OX=8355 GN=nfkb2 PE=2 SV=1	1e-22	104
TRINITY_DN4317_c0_g1_i5.p1	0.37143	Alpha-latrotoxin-Lh1a (Fragment) OS=Latrodectus hasselti OX=256736 PE=1 SV=2	8e-06	45.1	Arf-GAP with SH3 domain, ANK repeat and PH domain-containing protein 1 OS=Bos taurus OX=9913 GN=ASAP1 PE=1 SV=1	3e-108	360
TRINITY_DN4317_c0_g1_i1.p1	0.330042	Alpha-latrotoxin-Lh1a (Fragment) OS=Latrodectus hasselti OX=256736 PE=1 SV=2	4e-05	43.9	Arf-GAP with SH3 domain, ANK repeat and PH domain-containing protein 1 OS=Bos taurus OX=9913 GN=ASAP1 PE=1 SV=1	0	652
TRINITY_DN6566_c1_g1_i10.p1	0.243943	Alpha-latrotoxin-Lh1a (Fragment) OS=Latrodectus hasselti OX=256736 PE=1 SV=2	8e-40	157	Ankyrin repeat domain-containing protein 50 OS=Homo sapiens OX=9606 GN=ANKRD50 PE=1 SV=4	0	1330
TRINITY_DN6566_c1_g1_i12.p1	0.191075	Alpha-latrotoxin-Lh1a (Fragment) OS=Latrodectus hasselti OX=256736 PE=1 SV=2	8e-40	157	Ankyrin repeat domain-containing protein 50 OS=Homo sapiens OX=9606 GN=ANKRD50 PE=1 SV=4	0	1330
TRINITY_DN6566_c1_g1_i4.p1	0.000725577	Alpha-latrotoxin-Lh1a (Fragment) OS=Latrodectus hasselti OX=256736 PE=1 SV=2	7e-40	157	Ankyrin repeat domain-containing protein 50 OS=Homo sapiens OX=9606 GN=ANKRD50 PE=1 SV=4	0	1331
TRINITY_DN6566_c1_g1_i3.p1	0.000131613	Alpha-latrotoxin-Lh1a (Fragment) OS=Latrodectus hasselti OX=256736 PE=1 SV=2	7e-40	157	Ankyrin repeat domain-containing protein 50 OS=Homo sapiens OX=9606 GN=ANKRD50 PE=1 SV=4	0	1331
TRINITY_DN3361_c0_g1_i3.p1	0	Alpha-latrotoxin-Lh1a (Fragment) OS=Latrodectus hasselti OX=256736 PE=1 SV=2	1e-17	82.4	Ankyrin repeat domain-containing protein 16 OS=Homo sapiens OX=9606 GN=ANKRD16 PE=1 SV=1	3e-09	62
TRINITY_DN802_c0_g1_i11.p1	0	Alpha-latrotoxin-Lh1a (Fragment) OS=Latrodectus hasselti OX=256736 PE=1 SV=2	2e-08	53.1	Nuclear factor NF-kappa-B p100 subunit OS=Xenopus laevis OX=8355 GN=nfkb2 PE=2 SV=1	1e-22	104
TRINITY_DN3318_c0_g1_i2.p1	22.805	Alpha-latrotoxin-Lhe1a OS=Latrodectus hesperus OX=256737 PE=1 SV=2	7e-07	47.8	Ankyrin repeat and BTB/POZ domain-containing protein 1 OS=Homo sapiens OX=9606 GN=ABTB1 PE=1 SV=1	4e-144	428
TRINITY_DN705_c0_g4_i1.p1	16.0408	Alpha-latrotoxin-Lhe1a OS=Latrodectus hesperus OX=256737 PE=1 SV=2	1e-31	126	Ankyrin-1 OS=Homo sapiens OX=9606 GN=ANK1 PE=1 SV=3	3e-31	133
TRINITY_DN1577_c0_g3_i2.p1	11.5501	Alpha-latrotoxin-Lhe1a OS=Latrodectus hesperus OX=256737 PE=1 SV=2	6e-27	116	Ankyrin repeat and KH domain-containing protein 1 OS=Homo sapiens OX=9606 GN=ANKHD1 PE=1 SV=1	4e-19	99
TRINITY_DN3096_c0_g1_i3.p1	10.4011	Alpha-latrotoxin-Lhe1a OS=Latrodectus hesperus OX=256737 PE=1 SV=2	0.0001	41.6	Acyl-CoA-binding domain-containing protein 6 OS=Danio rerio OX=7955 GN=acbd6 PE=2 SV=1	3e-08	59.3
TRINITY_DN1129_c2_g1_i1.p1	8.43142	Alpha-latrotoxin-Lhe1a OS=Latrodectus hesperus OX=256737 PE=1 SV=2	2e-07	50.4	Apoptosis-stimulating of p53 protein 1 OS=Mus musculus OX=10090 GN=Ppp1r13b PE=1 SV=2	8e-26	118
TRINITY_DN410_c0_g1_i8.p1	8.23151	Alpha-latrotoxin-Lhe1a OS=Latrodectus hesperus OX=256737 PE=1 SV=2	4e-13	71.2	KN motif and ankyrin repeat domain-containing protein 1 OS=Homo sapiens OX=9606 GN=KANK1 PE=1 SV=3	3e-77	287
TRINITY_DN6556_c0_g1_i6.p1	6.92474	Alpha-latrotoxin-Lhe1a OS=Latrodectus hesperus OX=256737 PE=1 SV=2	4e-05	42.4	Ankyrin repeat domain-containing protein SOWAHC OS=Mus musculus OX=10090 GN=Sowahc PE=1 SV=2	4e-06	52.8
TRINITY_DN2340_c0_g1_i19.p1	5.37838	Alpha-latrotoxin-Lhe1a OS=Latrodectus hesperus OX=256737 PE=1 SV=2	1e-10	61.6	Nuclear factor NF-kappa-B p105 subunit OS=Gallus gallus OX=9031 GN=NFKB1 PE=2 SV=2	1e-26	121
TRINITY_DN792_c0_g1_i3.p1	5.17407	Alpha-latrotoxin-Lhe1a OS=Latrodectus hesperus OX=256737 PE=1 SV=2	1e-18	88.6	Caskin-1 OS=Rattus norvegicus OX=10116 GN=Caskin1 PE=1 SV=1	3e-41	169
TRINITY_DN3318_c0_g1_i1.p1	4.84979	Alpha-latrotoxin-Lhe1a OS=Latrodectus hesperus OX=256737 PE=1 SV=2	7e-07	47.8	Ankyrin repeat and BTB/POZ domain-containing protein 1 OS=Homo sapiens OX=9606 GN=ABTB1 PE=1 SV=1	4e-144	428
TRINITY_DN2340_c0_g1_i7.p1	4.70278	Alpha-latrotoxin-Lhe1a OS=Latrodectus hesperus OX=256737 PE=1 SV=2	1e-10	61.6	Nuclear factor NF-kappa-B p105 subunit OS=Gallus gallus OX=9031 GN=NFKB1 PE=2 SV=2	1e-26	121
TRINITY_DN6370_c2_g1_i1.p1	4.64084	Alpha-latrotoxin-Lhe1a OS=Latrodectus hesperus OX=256737 PE=1 SV=2	2e-28	120	Rabankyrin-5 OS=Mus musculus OX=10090 GN=Ankfy1 PE=1 SV=2	0	1294
TRINITY_DN410_c0_g1_i2.p1	3.4878	Alpha-latrotoxin-Lhe1a OS=Latrodectus hesperus OX=256737 PE=1 SV=2	4e-13	71.2	KN motif and ankyrin repeat domain-containing protein 1 OS=Homo sapiens OX=9606 GN=KANK1 PE=1 SV=3	3e-77	287
TRINITY_DN4850_c0_g3_i2.p1	3.46276	Alpha-latrotoxin-Lhe1a OS=Latrodectus hesperus OX=256737 PE=1 SV=2	9e-08	51.6	Transient receptor potential cation channel subfamily A member 1 homolog OS=Caenorhabditis elegans OX=6239 GN=trpa-1 PE=2 SV=5	1e-105	353
TRINITY_DN410_c0_g1_i7.p1	3.21308	Alpha-latrotoxin-Lhe1a OS=Latrodectus hesperus OX=256737 PE=1 SV=2	3e-13	71.6	KN motif and ankyrin repeat domain-containing protein 1 OS=Homo sapiens OX=9606 GN=KANK1 PE=1 SV=3	2e-77	288
TRINITY_DN1777_c0_g1_i13.p1	2.58325	Alpha-latrotoxin-Lhe1a OS=Latrodectus hesperus OX=256737 PE=1 SV=2	8e-21	95.1	Serine/threonine-protein phosphatase 6 regulatory ankyrin repeat subunit B OS=Mus musculus OX=10090 GN=Ankrd44 PE=1 SV=1	3e-39	162
TRINITY_DN52869_c0_g1_i1.p1	2.49102	Alpha-latrotoxin-Lhe1a OS=Latrodectus hesperus OX=256737 PE=1 SV=2	3e-08	52	Putative ankyrin repeat protein L93 OS=Acanthamoeba polyphaga mimivirus OX=212035 GN=MIMI_L93 PE=4 SV=1	9e-08	57.4
TRINITY_DN13165_c0_g2_i1.p1	2.47404	Alpha-latrotoxin-Lhe1a OS=Latrodectus hesperus OX=256737 PE=1 SV=2	2e-33	134	Ankyrin repeat, PH and SEC7 domain containing protein secG OS=Dictyostelium discoideum OX=44689 GN=secG PE=2 SV=1	0.0001	49.3
TRINITY_DN29864_c0_g1_i1.p1	2.25821	Alpha-latrotoxin-Lhe1a OS=Latrodectus hesperus OX=256737 PE=1 SV=2	6e-08	47	Ankyrin-1 OS=Homo sapiens OX=9606 GN=ANK1 PE=1 SV=3	1e-05	47
TRINITY_DN2340_c0_g1_i15.p1	2.23934	Alpha-latrotoxin-Lhe1a OS=Latrodectus hesperus OX=256737 PE=1 SV=2	1e-10	61.6	Nuclear factor NF-kappa-B p105 subunit OS=Gallus gallus OX=9031 GN=NFKB1 PE=2 SV=2	1e-26	121
TRINITY_DN410_c0_g1_i10.p1	2.18814	Alpha-latrotoxin-Lhe1a OS=Latrodectus hesperus OX=256737 PE=1 SV=2	4e-13	71.2	KN motif and ankyrin repeat domain-containing protein 1 OS=Homo sapiens OX=9606 GN=KANK1 PE=1 SV=3	3e-77	287
TRINITY_DN2340_c0_g1_i14.p1	2.06126	Alpha-latrotoxin-Lhe1a OS=Latrodectus hesperus OX=256737 PE=1 SV=2	1e-10	61.6	Nuclear factor NF-kappa-B p105 subunit OS=Gallus gallus OX=9031 GN=NFKB1 PE=2 SV=2	1e-26	121
TRINITY_DN410_c0_g1_i11.p1	1.97663	Alpha-latrotoxin-Lhe1a OS=Latrodectus hesperus OX=256737 PE=1 SV=2	4e-13	71.6	KN motif and ankyrin repeat domain-containing protein 1 OS=Homo sapiens OX=9606 GN=KANK1 PE=1 SV=3	4e-77	287
TRINITY_DN16356_c0_g1_i1.p1	1.84487	Alpha-latrotoxin-Lhe1a OS=Latrodectus hesperus OX=256737 PE=1 SV=2	3e-09	54.7	SMC5-SMC6 complex localization factor protein 1 OS=Mus musculus OX=10090 GN=Slf1 PE=1 SV=3	1e-26	115
TRINITY_DN1990_c0_g1_i12.p1	1.77941	Alpha-latrotoxin-Lhe1a OS=Latrodectus hesperus OX=256737 PE=1 SV=2	7e-05	42.7	Transient receptor potential cation channel subfamily V member 6 OS=Mus musculus OX=10090 GN=Trpv6 PE=1 SV=2	1e-37	155
TRINITY_DN1777_c0_g1_i19.p1	1.70805	Alpha-latrotoxin-Lhe1a OS=Latrodectus hesperus OX=256737 PE=1 SV=2	8e-21	95.1	Serine/threonine-protein phosphatase 6 regulatory ankyrin repeat subunit B OS=Mus musculus OX=10090 GN=Ankrd44 PE=1 SV=1	6e-47	186
TRINITY_DN792_c0_g1_i5.p1	1.58831	Alpha-latrotoxin-Lhe1a OS=Latrodectus hesperus OX=256737 PE=1 SV=2	1e-18	88.6	Caskin-1 OS=Rattus norvegicus OX=10116 GN=Caskin1 PE=1 SV=1	3e-41	169
TRINITY_DN4850_c0_g3_i4.p1	1.49446	Alpha-latrotoxin-Lhe1a OS=Latrodectus hesperus OX=256737 PE=1 SV=2	9e-08	51.6	Transient receptor potential cation channel subfamily A member 1 homolog OS=Caenorhabditis elegans OX=6239 GN=trpa-1 PE=2 SV=5	1e-105	353
TRINITY_DN19486_c0_g1_i1.p1	1.40309	Alpha-latrotoxin-Lhe1a OS=Latrodectus hesperus OX=256737 PE=1 SV=2	5e-09	51.2	Ankyrin repeat and protein kinase domain-containing protein 1 OS=Mus musculus OX=10090 GN=Ankk1 PE=2 SV=1	7e-05	45.8
TRINITY_DN792_c0_g1_i9.p1	1.36007	Alpha-latrotoxin-Lhe1a OS=Latrodectus hesperus OX=256737 PE=1 SV=2	6e-19	89.4	Caskin-1 OS=Mus musculus OX=10090 GN=Caskin1 PE=1 SV=2	2e-41	169
TRINITY_DN410_c0_g1_i5.p1	1.35967	Alpha-latrotoxin-Lhe1a OS=Latrodectus hesperus OX=256737 PE=1 SV=2	3e-13	71.6	KN motif and ankyrin repeat domain-containing protein 1 OS=Homo sapiens OX=9606 GN=KANK1 PE=1 SV=3	2e-77	288
TRINITY_DN6094_c0_g1_i4.p1	1.30284	Alpha-latrotoxin-Lhe1a OS=Latrodectus hesperus OX=256737 PE=1 SV=2	1e-08	53.9	Krev interaction trapped protein 1 OS=Bos taurus OX=9913 GN=KRIT1 PE=2 SV=1	3e-118	371
TRINITY_DN6556_c0_g1_i3.p1	1.22732	Alpha-latrotoxin-Lhe1a OS=Latrodectus hesperus OX=256737 PE=1 SV=2	4e-05	42.4	Ankyrin repeat domain-containing protein SOWAHC OS=Mus musculus OX=10090 GN=Sowahc PE=1 SV=2	5e-06	52.8
TRINITY_DN3096_c0_g1_i4.p1	1.15757	Alpha-latrotoxin-Lhe1a OS=Latrodectus hesperus OX=256737 PE=1 SV=2	0.0001	41.6	Acyl-CoA-binding domain-containing protein 6 OS=Danio rerio OX=7955 GN=acbd6 PE=2 SV=1	3e-08	59.3
TRINITY_DN17234_c0_g2_i1.p1	1.10346	Alpha-latrotoxin-Lhe1a OS=Latrodectus hesperus OX=256737 PE=1 SV=2	0.0003	37.4	Ankyrin repeat, SAM and basic leucine zipper domain-containing protein 1 OS=Atelerix albiventris OX=9368 GN=ASZ1 PE=3 SV=1	3e-21	94.7
TRINITY_DN410_c0_g1_i9.p1	1.01398	Alpha-latrotoxin-Lhe1a OS=Latrodectus hesperus OX=256737 PE=1 SV=2	4e-13	71.6	KN motif and ankyrin repeat domain-containing protein 1 OS=Homo sapiens OX=9606 GN=KANK1 PE=1 SV=3	3e-77	287
TRINITY_DN410_c0_g1_i15.p1	0.930574	Alpha-latrotoxin-Lhe1a OS=Latrodectus hesperus OX=256737 PE=1 SV=2	4e-13	71.2	KN motif and ankyrin repeat domain-containing protein 1 OS=Homo sapiens OX=9606 GN=KANK1 PE=1 SV=3	3e-77	287
TRINITY_DN410_c0_g1_i13.p1	0.864498	Alpha-latrotoxin-Lhe1a OS=Latrodectus hesperus OX=256737 PE=1 SV=2	3e-13	71.6	KN motif and ankyrin repeat domain-containing protein 1 OS=Homo sapiens OX=9606 GN=KANK1 PE=1 SV=3	2e-77	288
TRINITY_DN410_c0_g1_i1.p1	0.830552	Alpha-latrotoxin-Lhe1a OS=Latrodectus hesperus OX=256737 PE=1 SV=2	4e-13	71.6	KN motif and ankyrin repeat domain-containing protein 1 OS=Homo sapiens OX=9606 GN=KANK1 PE=1 SV=3	4e-77	287
TRINITY_DN1777_c0_g1_i10.p1	0.560232	Alpha-latrotoxin-Lhe1a OS=Latrodectus hesperus OX=256737 PE=1 SV=2	8e-21	95.1	Serine/threonine-protein phosphatase 6 regulatory ankyrin repeat subunit B OS=Mus musculus OX=10090 GN=Ankrd44 PE=1 SV=1	6e-47	186
TRINITY_DN410_c0_g1_i6.p1	0.532225	Alpha-latrotoxin-Lhe1a OS=Latrodectus hesperus OX=256737 PE=1 SV=2	4e-13	71.6	KN motif and ankyrin repeat domain-containing protein 1 OS=Homo sapiens OX=9606 GN=KANK1 PE=1 SV=3	4e-77	287
TRINITY_DN1777_c0_g1_i17.p1	0.00977978	Alpha-latrotoxin-Lhe1a OS=Latrodectus hesperus OX=256737 PE=1 SV=2	8e-21	95.1	Serine/threonine-protein phosphatase 6 regulatory ankyrin repeat subunit B OS=Mus musculus OX=10090 GN=Ankrd44 PE=1 SV=1	6e-47	186
TRINITY_DN1777_c0_g1_i18.p1	0.00614668	Alpha-latrotoxin-Lhe1a OS=Latrodectus hesperus OX=256737 PE=1 SV=2	8e-21	95.1	Serine/threonine-protein phosphatase 6 regulatory ankyrin repeat subunit B OS=Mus musculus OX=10090 GN=Ankrd44 PE=1 SV=1	6e-47	186
TRINITY_DN1777_c0_g1_i7.p1	0.00190972	Alpha-latrotoxin-Lhe1a OS=Latrodectus hesperus OX=256737 PE=1 SV=2	8e-21	95.1	Serine/threonine-protein phosphatase 6 regulatory ankyrin repeat subunit B OS=Mus musculus OX=10090 GN=Ankrd44 PE=1 SV=1	6e-47	186
TRINITY_DN1162_c0_g1_i1.p1	56.4118	Alpha-latrotoxin-Lt1a OS=Latrodectus tredecimguttatus OX=6925 PE=1 SV=2	2e-08	48.5	Myotrophin OS=Xenopus tropicalis OX=8364 GN=mtpn PE=3 SV=1	4e-38	132
TRINITY_DN149_c0_g1_i1.p1	28.5705	Alpha-latrotoxin-Lt1a OS=Latrodectus tredecimguttatus OX=6925 PE=1 SV=2	1e-15	75.5	Ankyrin repeat domain-containing protein 6 OS=Mus musculus OX=10090 GN=Ankrd6 PE=1 SV=2	0.0003	47
TRINITY_DN466_c0_g1_i1.p1	26.1956	Alpha-latrotoxin-Lt1a OS=Latrodectus tredecimguttatus OX=6925 PE=1 SV=2	1e-12	66.6	Integrin-linked protein kinase OS=Homo sapiens OX=9606 GN=ILK PE=1 SV=2	0	606
TRINITY_DN425_c0_g1_i9.p1	13.2934	Alpha-latrotoxin-Lt1a OS=Latrodectus tredecimguttatus OX=6925 PE=1 SV=2	1e-28	114	Ankyrin repeat domain-containing protein 29 OS=Danio rerio OX=7955 GN=ankrd29 PE=2 SV=1	1e-26	110
TRINITY_DN1484_c0_g1_i1.p2	10.0634	Alpha-latrotoxin-Lt1a OS=Latrodectus tredecimguttatus OX=6925 PE=1 SV=2	2e-28	115	Ankyrin-1 OS=Homo sapiens OX=9606 GN=ANK1 PE=1 SV=3	6e-33	137
TRINITY_DN2217_c0_g1_i1.p1	10.0018	Alpha-latrotoxin-Lt1a OS=Latrodectus tredecimguttatus OX=6925 PE=1 SV=2	6e-20	92.4	Protein TANC2 OS=Homo sapiens OX=9606 GN=TANC2 PE=1 SV=3	0	950
TRINITY_DN2217_c0_g1_i12.p1	8.01659	Alpha-latrotoxin-Lt1a OS=Latrodectus tredecimguttatus OX=6925 PE=1 SV=2	3e-20	92	Protein TANC2 OS=Homo sapiens OX=9606 GN=TANC2 PE=1 SV=3	6e-166	527
TRINITY_DN2217_c0_g1_i4.p1	7.21567	Alpha-latrotoxin-Lt1a OS=Latrodectus tredecimguttatus OX=6925 PE=1 SV=2	6e-20	92.4	Protein TANC2 OS=Homo sapiens OX=9606 GN=TANC2 PE=1 SV=3	0	955
TRINITY_DN425_c0_g1_i3.p1	5.18673	Alpha-latrotoxin-Lt1a OS=Latrodectus tredecimguttatus OX=6925 PE=1 SV=2	1e-28	114	Ankyrin repeat domain-containing protein 29 OS=Danio rerio OX=7955 GN=ankrd29 PE=2 SV=1	1e-26	110
TRINITY_DN15579_c0_g1_i1.p1	2.80333	Alpha-latrotoxin-Lt1a OS=Latrodectus tredecimguttatus OX=6925 PE=1 SV=2	1e-14	73.9	Ankyrin repeat domain-containing protein 27 OS=Homo sapiens OX=9606 GN=ANKRD27 PE=1 SV=2	5e-26	118
TRINITY_DN3663_c2_g1_i1.p3	2.58661	Alpha-latrotoxin-Lt1a OS=Latrodectus tredecimguttatus OX=6925 PE=1 SV=2	1e-07	45.4	CARD- and ANK-domain containing inflammasome adapter protein OS=Danio rerio OX=7955 GN=caiap PE=1 SV=1	0.0002	42.7
TRINITY_DN3663_c2_g1_i2.p2	2.54904	Alpha-latrotoxin-Lt1a OS=Latrodectus tredecimguttatus OX=6925 PE=1 SV=2	1e-07	45.4	CARD- and ANK-domain containing inflammasome adapter protein OS=Danio rerio OX=7955 GN=caiap PE=1 SV=1	0.0002	42.7
TRINITY_DN8333_c0_g1_i3.p2	2.45488	Alpha-latrotoxin-Lt1a OS=Latrodectus tredecimguttatus OX=6925 PE=1 SV=2	1e-06	46.2	Ankyrin repeat domain-containing protein 9 OS=Homo sapiens OX=9606 GN=ANKRD9 PE=2 SV=1	6e-14	74.7
TRINITY_DN6431_c0_g1_i1.p1	2.37725	Alpha-latrotoxin-Lt1a OS=Latrodectus tredecimguttatus OX=6925 PE=1 SV=2	4e-10	57.4	Ankyrin repeat domain-containing protein 54 OS=Homo sapiens OX=9606 GN=ANKRD54 PE=1 SV=2	5e-49	171
TRINITY_DN466_c0_g1_i3.p1	2.24456	Alpha-latrotoxin-Lt1a OS=Latrodectus tredecimguttatus OX=6925 PE=1 SV=2	1e-12	66.6	Integrin-linked protein kinase OS=Homo sapiens OX=9606 GN=ILK PE=1 SV=2	0	606
TRINITY_DN13038_c0_g1_i1.p1	1.94996	Alpha-latrotoxin-Lt1a OS=Latrodectus tredecimguttatus OX=6925 PE=1 SV=2	2e-05	40.8	Ankyrin repeat family A protein 2 OS=Bos taurus OX=9913 GN=ANKRA2 PE=2 SV=1	9e-21	90.9
TRINITY_DN6431_c0_g1_i3.p1	1.91833	Alpha-latrotoxin-Lt1a OS=Latrodectus tredecimguttatus OX=6925 PE=1 SV=2	6e-11	57	Ankyrin repeat domain-containing protein 54 OS=Homo sapiens OX=9606 GN=ANKRD54 PE=1 SV=2	4e-47	162
TRINITY_DN66299_c0_g1_i1.p1	1.71308	Alpha-latrotoxin-Lt1a OS=Latrodectus tredecimguttatus OX=6925 PE=1 SV=2	2e-12	62.4	Cortactin-binding protein 2 OS=Mustela putorius furo OX=9669 GN=CTTNBP2 PE=3 SV=1	5e-07	53.5
TRINITY_DN1636_c0_g1_i5.p1	1.7062	Alpha-latrotoxin-Lt1a OS=Latrodectus tredecimguttatus OX=6925 PE=1 SV=2	1e-08	54.3	Transient receptor potential cation channel subfamily A member 1 OS=Drosophila melanogaster OX=7227 GN=TrpA1 PE=2 SV=4	2e-05	51.6
TRINITY_DN6431_c0_g1_i2.p1	1.57171	Alpha-latrotoxin-Lt1a OS=Latrodectus tredecimguttatus OX=6925 PE=1 SV=2	4e-10	57.4	Ankyrin repeat domain-containing protein 54 OS=Homo sapiens OX=9606 GN=ANKRD54 PE=1 SV=2	5e-49	171
TRINITY_DN83153_c0_g1_i1.p1	1.51988	Alpha-latrotoxin-Lt1a OS=Latrodectus tredecimguttatus OX=6925 PE=1 SV=2	0.0002	35.8	Putative IQ motif and ankyrin repeat domain-containing protein LOC642574 homolog OS=Mus musculus OX=10090 PE=5 SV=2	5e-29	112
TRINITY_DN3663_c2_g1_i3.p2	1.32581	Alpha-latrotoxin-Lt1a OS=Latrodectus tredecimguttatus OX=6925 PE=1 SV=2	1e-07	45.4	CARD- and ANK-domain containing inflammasome adapter protein OS=Danio rerio OX=7955 GN=caiap PE=1 SV=1	0.0002	42.7
TRINITY_DN8333_c0_g1_i4.p1	1.07861	Alpha-latrotoxin-Lt1a OS=Latrodectus tredecimguttatus OX=6925 PE=1 SV=2	1e-06	46.2	Ankyrin repeat domain-containing protein 9 OS=Homo sapiens OX=9606 GN=ANKRD9 PE=2 SV=1	6e-14	74.7
TRINITY_DN1636_c0_g1_i4.p1	0.712309	Alpha-latrotoxin-Lt1a OS=Latrodectus tredecimguttatus OX=6925 PE=1 SV=2	7e-09	55.1	Transient receptor potential cation channel subfamily A member 1 OS=Drosophila melanogaster OX=7227 GN=TrpA1 PE=2 SV=4	2e-05	51.6
TRINITY_DN8333_c0_g1_i1.p2	0.703069	Alpha-latrotoxin-Lt1a OS=Latrodectus tredecimguttatus OX=6925 PE=1 SV=2	1e-06	46.2	Ankyrin repeat domain-containing protein 9 OS=Homo sapiens OX=9606 GN=ANKRD9 PE=2 SV=1	6e-14	74.7
TRINITY_DN425_c0_g1_i8.p1	0.000199963	Alpha-latrotoxin-Lt1a OS=Latrodectus tredecimguttatus OX=6925 PE=1 SV=2	1e-28	114	Ankyrin repeat domain-containing protein 29 OS=Danio rerio OX=7955 GN=ankrd29 PE=2 SV=1	1e-26	110
TRINITY_DN3663_c2_g1_i4.p3	4.28e-07	Alpha-latrotoxin-Lt1a OS=Latrodectus tredecimguttatus OX=6925 PE=1 SV=2	1e-07	45.4	CARD- and ANK-domain containing inflammasome adapter protein OS=Danio rerio OX=7955 GN=caiap PE=1 SV=1	0.0002	42.7
TRINITY_DN1636_c0_g1_i3.p1	0	Alpha-latrotoxin-Lt1a OS=Latrodectus tredecimguttatus OX=6925 PE=1 SV=2	1e-08	54.3	Transient receptor potential cation channel subfamily A member 1 OS=Drosophila melanogaster OX=7227 GN=TrpA1 PE=2 SV=4	3e-101	338
TRINITY_DN466_c0_g1_i7.p1	0	Alpha-latrotoxin-Lt1a OS=Latrodectus tredecimguttatus OX=6925 PE=1 SV=2	1e-12	66.6	Integrin-linked protein kinase OS=Homo sapiens OX=9606 GN=ILK PE=1 SV=2	0	606
TRINITY_DN466_c0_g1_i9.p1	0	Alpha-latrotoxin-Lt1a OS=Latrodectus tredecimguttatus OX=6925 PE=1 SV=2	1e-12	66.6	Integrin-linked protein kinase OS=Homo sapiens OX=9606 GN=ILK PE=1 SV=2	0	606
TRINITY_DN9139_c0_g3_i1.p1	2497.43	Astacin-like metalloprotease toxin 1 OS=Loxosceles intermedia OX=58218 PE=1 SV=1	6e-28	110	Tolloid-like protein 1 OS=Gallus gallus OX=9031 GN=TLL1 PE=2 SV=1	1e-28	125
TRINITY_DN1116_c0_g3_i1.p1	1343.45	Astacin-like metalloprotease toxin 1 OS=Loxosceles intermedia OX=58218 PE=1 SV=1	5e-27	107	Tolloid-like protein 1 OS=Gallus gallus OX=9031 GN=TLL1 PE=2 SV=1	9e-32	135
TRINITY_DN5963_c0_g1_i1.p1	1287.99	Astacin-like metalloprotease toxin 1 OS=Loxosceles intermedia OX=58218 PE=1 SV=1	1e-26	107	Zinc metalloproteinase nas-4 OS=Caenorhabditis elegans OX=6239 GN=nas-4 PE=2 SV=4	4e-29	122
TRINITY_DN3396_c0_g2_i1.p1	1245.76	Astacin-like metalloprotease toxin 1 OS=Loxosceles intermedia OX=58218 PE=1 SV=1	4e-29	113	Blastula protease 10 OS=Paracentrotus lividus OX=7656 GN=BP10 PE=2 SV=1	1e-29	127
TRINITY_DN1605_c0_g1_i6.p1	997.347	Astacin-like metalloprotease toxin 1 OS=Loxosceles intermedia OX=58218 PE=1 SV=1	3e-19	84.7	Zinc metalloproteinase nas-1 OS=Caenorhabditis elegans OX=6239 GN=nas-1 PE=3 SV=2	7e-24	105
TRINITY_DN10636_c0_g3_i1.p1	321.988	Astacin-like metalloprotease toxin 1 OS=Loxosceles intermedia OX=58218 PE=1 SV=1	3e-26	103	Protein SpAN OS=Strongylocentrotus purpuratus OX=7668 GN=SPAN PE=2 SV=1	5e-31	128
TRINITY_DN6785_c0_g1_i1.p1	269.806	Astacin-like metalloprotease toxin 1 OS=Loxosceles intermedia OX=58218 PE=1 SV=1	1e-29	115	Blastula protease 10 OS=Paracentrotus lividus OX=7656 GN=BP10 PE=2 SV=1	5e-32	134
TRINITY_DN2014_c0_g1_i1.p1	129.09	Astacin-like metalloprotease toxin 1 OS=Loxosceles intermedia OX=58218 PE=1 SV=1	1e-31	122	Zinc metalloproteinase nas-14 OS=Caenorhabditis elegans OX=6239 GN=nas-14 PE=2 SV=2	2e-32	135
TRINITY_DN3740_c0_g1_i1.p1	62.3412	Astacin-like metalloprotease toxin 1 OS=Loxosceles intermedia OX=58218 PE=1 SV=1	7e-21	89.7	Blastula protease 10 OS=Paracentrotus lividus OX=7656 GN=BP10 PE=2 SV=1	3e-28	122
TRINITY_DN3740_c0_g1_i2.p1	40.8868	Astacin-like metalloprotease toxin 1 OS=Loxosceles intermedia OX=58218 PE=1 SV=1	7e-21	89.7	Blastula protease 10 OS=Paracentrotus lividus OX=7656 GN=BP10 PE=2 SV=1	3e-28	122
TRINITY_DN10636_c0_g1_i1.p1	38.1953	Astacin-like metalloprotease toxin 1 OS=Loxosceles intermedia OX=58218 PE=1 SV=1	1e-26	104	Protein SpAN OS=Strongylocentrotus purpuratus OX=7668 GN=SPAN PE=2 SV=1	2e-34	137
TRINITY_DN7995_c0_g1_i2.p1	32.2045	Astacin-like metalloprotease toxin 1 OS=Loxosceles intermedia OX=58218 PE=1 SV=1	3e-25	102	Tolloid-like protein 1 OS=Mus musculus OX=10090 GN=Tll1 PE=1 SV=1	3e-27	120
TRINITY_DN1724_c0_g1_i4.p2	10.2547	Astacin-like metalloprotease toxin 1 OS=Loxosceles intermedia OX=58218 PE=1 SV=1	2e-31	118	Blastula protease 10 OS=Paracentrotus lividus OX=7656 GN=BP10 PE=2 SV=1	2e-44	166
TRINITY_DN1724_c0_g1_i1.p2	10.185	Astacin-like metalloprotease toxin 1 OS=Loxosceles intermedia OX=58218 PE=1 SV=1	2e-31	118	Blastula protease 10 OS=Paracentrotus lividus OX=7656 GN=BP10 PE=2 SV=1	2e-44	166
TRINITY_DN1724_c0_g1_i3.p2	7.20229	Astacin-like metalloprotease toxin 1 OS=Loxosceles intermedia OX=58218 PE=1 SV=1	2e-31	118	Blastula protease 10 OS=Paracentrotus lividus OX=7656 GN=BP10 PE=2 SV=1	2e-44	166
TRINITY_DN1724_c0_g1_i2.p2	7.18121	Astacin-like metalloprotease toxin 1 OS=Loxosceles intermedia OX=58218 PE=1 SV=1	2e-31	118	Blastula protease 10 OS=Paracentrotus lividus OX=7656 GN=BP10 PE=2 SV=1	2e-44	166
TRINITY_DN10636_c0_g1_i4.p1	5.61484	Astacin-like metalloprotease toxin 1 OS=Loxosceles intermedia OX=58218 PE=1 SV=1	4e-28	106	Zinc metalloproteinase nas-12 OS=Caenorhabditis elegans OX=6239 GN=nas-12 PE=2 SV=2	2e-30	121
TRINITY_DN7799_c0_g1_i1.p1	5.03456	Astacin-like metalloprotease toxin 1 OS=Loxosceles intermedia OX=58218 PE=1 SV=1	2e-14	63.5	Blastula protease 10 OS=Paracentrotus lividus OX=7656 GN=BP10 PE=2 SV=1	1e-16	79.7
TRINITY_DN8142_c0_g1_i2.p1	3.42209	Astacin-like metalloprotease toxin 1 OS=Loxosceles intermedia OX=58218 PE=1 SV=1	0.0002	35.8	Tolloid-like protein 2 OS=Mus musculus OX=10090 GN=Tll2 PE=1 SV=1	1e-06	50.1
TRINITY_DN10636_c0_g1_i7.p1	2.80753	Astacin-like metalloprotease toxin 1 OS=Loxosceles intermedia OX=58218 PE=1 SV=1	4e-14	66.2	Protein SpAN OS=Strongylocentrotus purpuratus OX=7668 GN=SPAN PE=2 SV=1	1e-20	95.1
TRINITY_DN8142_c0_g1_i1.p1	2.33215	Astacin-like metalloprotease toxin 1 OS=Loxosceles intermedia OX=58218 PE=1 SV=1	1e-15	70.5	Zinc metalloproteinase nas-14 OS=Caenorhabditis elegans OX=6239 GN=nas-14 PE=2 SV=2	1e-21	97.4
TRINITY_DN2100_c0_g3_i1.p1	5465.35	Astacin-like metalloprotease toxin 2 OS=Loxosceles intermedia OX=58218 PE=2 SV=1	6e-21	85.5	Zinc metalloproteinase nas-39 OS=Caenorhabditis elegans OX=6239 GN=nas-39 PE=2 SV=3	5e-26	111
TRINITY_DN611_c0_g1_i1.p1	1813.56	Astacin-like metalloprotease toxin 2 OS=Loxosceles intermedia OX=58218 PE=2 SV=1	4e-26	103	Tolloid-like protein 1 OS=Mus musculus OX=10090 GN=Tll1 PE=1 SV=1	1e-30	130
TRINITY_DN13_c0_g1_i7.p1	365.079	Astacin-like metalloprotease toxin 2 OS=Loxosceles intermedia OX=58218 PE=2 SV=1	2e-29	113	Zinc metalloproteinase nas-13 OS=Caenorhabditis elegans OX=6239 GN=nas-13 PE=2 SV=5	7e-42	160
TRINITY_DN1074_c0_g1_i1.p1	263.645	Astacin-like metalloprotease toxin 2 OS=Loxosceles intermedia OX=58218 PE=2 SV=1	2e-18	82.4	Protein SpAN OS=Strongylocentrotus purpuratus OX=7668 GN=SPAN PE=2 SV=1	1e-33	139
TRINITY_DN66377_c0_g1_i1.p1	166.35	Astacin-like metalloprotease toxin 2 OS=Loxosceles intermedia OX=58218 PE=2 SV=1	1e-33	124	Blastula protease 10 OS=Paracentrotus lividus OX=7656 GN=BP10 PE=2 SV=1	2e-31	130
TRINITY_DN13_c0_g1_i4.p1	153.972	Astacin-like metalloprotease toxin 2 OS=Loxosceles intermedia OX=58218 PE=2 SV=1	1e-28	112	Zinc metalloproteinase nas-13 OS=Caenorhabditis elegans OX=6239 GN=nas-13 PE=2 SV=5	2e-37	149
TRINITY_DN812_c0_g1_i1.p1	126.748	Astacin-like metalloprotease toxin 2 OS=Loxosceles intermedia OX=58218 PE=2 SV=1	2e-26	104	Zinc metalloproteinase nas-15 OS=Caenorhabditis elegans OX=6239 GN=nas-15 PE=2 SV=2	1e-35	142
TRINITY_DN10336_c0_g1_i1.p1	23.3333	Astacin-like metalloprotease toxin 2 OS=Loxosceles intermedia OX=58218 PE=2 SV=1	2e-24	100	Zinc metalloproteinase nas-13 OS=Caenorhabditis elegans OX=6239 GN=nas-13 PE=2 SV=5	2e-31	132
TRINITY_DN8482_c0_g1_i1.p1	22.9073	Astacin-like metalloprotease toxin 2 OS=Loxosceles intermedia OX=58218 PE=2 SV=1	3e-16	72.4	Zinc metalloproteinase nas-25 OS=Caenorhabditis elegans OX=6239 GN=nas-25 PE=2 SV=3	8e-17	82.8
TRINITY_DN4426_c0_g1_i1.p1	9.55918	Astacin-like metalloprotease toxin 2 OS=Loxosceles intermedia OX=58218 PE=2 SV=1	9e-29	111	Zinc metalloproteinase nas-13 OS=Caenorhabditis elegans OX=6239 GN=nas-13 PE=2 SV=5	6e-45	168
TRINITY_DN3649_c0_g1_i4.p1	6.78105	Astacin-like metalloprotease toxin 2 OS=Loxosceles intermedia OX=58218 PE=2 SV=1	7e-33	124	Zinc metalloproteinase nas-13 OS=Caenorhabditis elegans OX=6239 GN=nas-13 PE=2 SV=5	0.0004	47
TRINITY_DN13_c0_g1_i13.p1	5.55422	Astacin-like metalloprotease toxin 2 OS=Loxosceles intermedia OX=58218 PE=2 SV=1	2e-29	113	Zinc metalloproteinase nas-13 OS=Caenorhabditis elegans OX=6239 GN=nas-13 PE=2 SV=5	0.0002	47.4
TRINITY_DN3649_c0_g1_i3.p1	2.53524	Astacin-like metalloprotease toxin 2 OS=Loxosceles intermedia OX=58218 PE=2 SV=1	1e-32	124	Zinc metalloproteinase nas-13 OS=Caenorhabditis elegans OX=6239 GN=nas-13 PE=2 SV=5	0.001	45.8
TRINITY_DN4623_c0_g2_i2.p1	2.05322	Astacin-like metalloprotease toxin 2 OS=Loxosceles intermedia OX=58218 PE=2 SV=1	2e-21	87.8	Zinc metalloproteinase nas-12 OS=Caenorhabditis elegans OX=6239 GN=nas-12 PE=2 SV=2	9e-33	129
TRINITY_DN15885_c0_g1_i1.p1	1.62549	Astacin-like metalloprotease toxin 2 OS=Loxosceles intermedia OX=58218 PE=2 SV=1	4e-26	104	Zinc metalloproteinase nas-7 OS=Caenorhabditis elegans OX=6239 GN=nas-7 PE=2 SV=2	1e-28	120
TRINITY_DN7995_c0_g1_i1.p1	1.52023	Astacin-like metalloprotease toxin 2 OS=Loxosceles intermedia OX=58218 PE=2 SV=1	6e-18	79.7	Zinc metalloproteinase nas-36 OS=Brugia malayi OX=6279 GN=nas-36 PE=1 SV=1	3e-17	87.8
TRINITY_DN9528_c0_g1_i1.p1	1.48048	Astacin-like metalloprotease toxin 2 OS=Loxosceles intermedia OX=58218 PE=2 SV=1	8e-30	112	Zinc metalloproteinase nas-12 OS=Caenorhabditis elegans OX=6239 GN=nas-12 PE=2 SV=2	5e-34	134
TRINITY_DN3649_c0_g1_i1.p1	1.04994	Astacin-like metalloprotease toxin 2 OS=Loxosceles intermedia OX=58218 PE=2 SV=1	4e-33	124	Zinc metalloproteinase nas-13 OS=Caenorhabditis elegans OX=6239 GN=nas-13 PE=2 SV=5	0.0003	47.4
TRINITY_DN39978_c0_g1_i1.p1	570.949	Astacin-like metalloprotease toxin 3 OS=Loxosceles intermedia OX=58218 PE=2 SV=1	3e-22	93.2	Zinc metalloproteinase nas-36 OS=Brugia malayi OX=6279 GN=nas-36 PE=1 SV=1	6e-29	125
TRINITY_DN2100_c0_g2_i1.p1	303.989	Astacin-like metalloprotease toxin 3 OS=Loxosceles intermedia OX=58218 PE=2 SV=1	2e-16	75.5	Protein SpAN OS=Strongylocentrotus purpuratus OX=7668 GN=SPAN PE=2 SV=1	7e-32	134
TRINITY_DN1643_c0_g1_i1.p1	54.4277	Astacin-like metalloprotease toxin 3 OS=Loxosceles intermedia OX=58218 PE=2 SV=1	2e-23	99	Zinc metalloproteinase nas-14 OS=Caenorhabditis elegans OX=6239 GN=nas-14 PE=2 SV=2	9e-31	132
TRINITY_DN1643_c0_g1_i2.p1	13.4357	Astacin-like metalloprotease toxin 3 OS=Loxosceles intermedia OX=58218 PE=2 SV=1	1e-23	99	Zinc metalloproteinase nas-14 OS=Caenorhabditis elegans OX=6239 GN=nas-14 PE=2 SV=2	2e-31	133
TRINITY_DN53478_c0_g1_i1.p1	2.18548	Astacin-like metalloprotease toxin 3 OS=Loxosceles intermedia OX=58218 PE=2 SV=1	2e-05	38.9	Blastula protease 10 OS=Paracentrotus lividus OX=7656 GN=BP10 PE=2 SV=1	2e-13	70.1
TRINITY_DN4606_c0_g1_i6.p1	1.80099	Astacin-like metalloprotease toxin 3 OS=Loxosceles intermedia OX=58218 PE=2 SV=1	7e-25	102	Hemicentin-1 OS=Mus musculus OX=10090 GN=Hmcn1 PE=1 SV=1	2e-19	98.6
TRINITY_DN4606_c0_g1_i9.p1	1.68804	Astacin-like metalloprotease toxin 3 OS=Loxosceles intermedia OX=58218 PE=2 SV=1	3e-25	102	Hemicentin-1 OS=Mus musculus OX=10090 GN=Hmcn1 PE=1 SV=1	2e-19	97.8
TRINITY_DN43768_c0_g1_i1.p2	1.37212	Astacin-like metalloprotease toxin 3 OS=Loxosceles intermedia OX=58218 PE=2 SV=1	4e-19	79	Zinc metalloproteinase nas-13 OS=Caenorhabditis elegans OX=6239 GN=nas-13 PE=2 SV=5	5e-26	107
TRINITY_DN4606_c0_g1_i7.p1	0.800769	Astacin-like metalloprotease toxin 3 OS=Loxosceles intermedia OX=58218 PE=2 SV=1	6e-25	102	Hemicentin-1 OS=Mus musculus OX=10090 GN=Hmcn1 PE=1 SV=1	1e-19	99
TRINITY_DN4606_c0_g1_i4.p1	0.680742	Astacin-like metalloprotease toxin 3 OS=Loxosceles intermedia OX=58218 PE=2 SV=1	7e-25	102	Hemicentin-1 OS=Mus musculus OX=10090 GN=Hmcn1 PE=1 SV=1	2e-19	98.6
TRINITY_DN1643_c0_g1_i3.p1	0	Astacin-like metalloprotease toxin 3 OS=Loxosceles intermedia OX=58218 PE=2 SV=1	1e-23	99	Zinc metalloproteinase nas-14 OS=Caenorhabditis elegans OX=6239 GN=nas-14 PE=2 SV=2	2e-31	133
TRINITY_DN1643_c0_g1_i4.p1	0	Astacin-like metalloprotease toxin 3 OS=Loxosceles intermedia OX=58218 PE=2 SV=1	2e-23	99	Zinc metalloproteinase nas-14 OS=Caenorhabditis elegans OX=6239 GN=nas-14 PE=2 SV=2	9e-31	132
TRINITY_DN10636_c0_g1_i3.p1	2.65802	Astacin-like metalloprotease toxin 5 (Fragment) OS=Loxosceles gaucho OX=58216 PE=2 SV=1	7e-18	74.7	Zinc metalloproteinase nas-1 OS=Caenorhabditis elegans OX=6239 GN=nas-1 PE=3 SV=2	6e-23	97.1
TRINITY_DN19329_c0_g1_i1.p1	3.60953	Augerpeptide hhe9.2 OS=Hastula hectica OX=745793 PE=2 SV=1	4e-05	34.7	Pikachurin OS=Bos taurus OX=9913 GN=EGFLAM PE=2 SV=1	1e-07	52.4
TRINITY_DN7299_c0_g1_i1.p1	3.23514	Basic phospholipase A2 OS=Micrurus mipartitus OX=430902 PE=1 SV=1	0.0001	37.7	Retrovirus-related Pol polyprotein from transposon opus OS=Drosophila melanogaster OX=7227 GN=pol PE=4 SV=1	3e-60	215
TRINITY_DN1109_c0_g1_i1.p1	853.418	Blarina toxin OS=Blarina brevicauda OX=9387 GN=BTX PE=1 SV=1	2e-33	122	Serine protease 27 OS=Rattus norvegicus OX=10116 GN=Prss27 PE=2 SV=1	1e-51	177
TRINITY_DN4826_c0_g1_i1.p1	578.804	Blarina toxin OS=Blarina brevicauda OX=9387 GN=BTX PE=1 SV=1	3e-28	107	Chymotrypsin-like protease CTRL-1 OS=Homo sapiens OX=9606 GN=CTRL PE=2 SV=1	2e-40	146
TRINITY_DN8764_c0_g2_i1.p1	105.821	Blarina toxin OS=Blarina brevicauda OX=9387 GN=BTX PE=1 SV=1	5e-23	93.2	Ovochymase-2 OS=Mus musculus OX=10090 GN=Ovch2 PE=2 SV=1	8e-31	126
TRINITY_DN1038_c0_g1_i1.p1	38.8974	Blarina toxin OS=Blarina brevicauda OX=9387 GN=BTX PE=1 SV=1	9e-24	95.5	Acrosin OS=Sus scrofa OX=9823 GN=ACR PE=1 SV=5	7e-26	110
TRINITY_DN4826_c0_g1_i3.p2	12.6568	Blarina toxin OS=Blarina brevicauda OX=9387 GN=BTX PE=1 SV=1	3e-28	107	Chymotrypsin-like protease CTRL-1 OS=Homo sapiens OX=9606 GN=CTRL PE=2 SV=1	2e-40	146
TRINITY_DN19237_c0_g1_i2.p2	1.60722	Blarina toxin OS=Blarina brevicauda OX=9387 GN=BTX PE=1 SV=1	3e-17	72.8	Chymotrypsinogen A OS=Bos taurus OX=9913 PE=1 SV=1	2e-24	99.4
TRINITY_DN68_c0_g1_i3.p2	0	Blarina toxin OS=Blarina brevicauda OX=9387 GN=BTX PE=1 SV=1	2e-17	72.8	Chymotrypsinogen B OS=Bos taurus OX=9913 PE=1 SV=1	2e-20	87.8
TRINITY_DN86940_c0_g1_i1.p1	1.09134	C-type lectin 1 OS=Hydrophis hardwickii OX=8781 PE=2 SV=1	1e-09	50.8	Aggrecan core protein OS=Homo sapiens OX=9606 GN=ACAN PE=1 SV=3	3e-10	62.4
TRINITY_DN15572_c0_g1_i1.p2	3.404	C-type lectin galactose-binding isoform OS=Pseudechis australis OX=8670 PE=1 SV=1	5e-05	38.5	Aggrecan core protein OS=Homo sapiens OX=9606 GN=ACAN PE=1 SV=3	0.0002	44.7
TRINITY_DN6016_c0_g3_i1.p1	2.40756	C-type lectin lectoxin-Lio1 OS=Erythrolamprus poecilogyrus OX=338838 PE=2 SV=1	6e-06	43.1	Membrane cofactor protein OS=Bos taurus OX=9913 GN=CD46 PE=1 SV=2	3e-06	53.5
TRINITY_DN4298_c0_g2_i1.p1	2.0522	C-type lectin lectoxin-Lio3 OS=Erythrolamprus poecilogyrus OX=338838 PE=2 SV=1	0.0001	37.4	Layilin OS=Cricetulus griseus OX=10029 GN=LAYN PE=1 SV=1	7e-05	45.4
TRINITY_DN65833_c0_g1_i1.p1	0.885937	C-type lectin lectoxin-Lio3 OS=Erythrolamprus poecilogyrus OX=338838 PE=2 SV=1	6e-10	53.1	Neurocan core protein OS=Rattus norvegicus OX=10116 GN=Ncan PE=1 SV=1	1e-09	62
TRINITY_DN4868_c0_g1_i2.p1	3.8736	C-type lectin lectoxin-Phi1 OS=Philodryas olfersii OX=120305 PE=2 SV=1	2e-06	44.3	CD209 antigen-like protein E OS=Mus musculus OX=10090 GN=Cd209e PE=2 SV=1	3e-08	57.8
TRINITY_DN3456_c0_g1_i3.p1	1.19152	C-type lectin lectoxin-Phi1 OS=Philodryas olfersii OX=120305 PE=2 SV=1	2e-05	40.4	Alpha-N-acetylgalactosamine-specific lectin OS=Patiria pectinifera OX=7594 PE=1 SV=1	0.0002	44.7
TRINITY_DN15977_c0_g1_i1.p1	1.99828	C-type lectin lectoxin-Phi2 OS=Philodryas olfersii OX=120305 PE=2 SV=1	0.0001	36.2	NA	NA	NA
TRINITY_DN53920_c0_g1_i1.p1	0.951111	C-type lectin lectoxin-Phi2 OS=Philodryas olfersii OX=120305 PE=2 SV=1	6e-13	59.7	C-type lectin lectoxin-Phi2 OS=Philodryas olfersii OX=120305 PE=2 SV=1	2e-10	59.7
TRINITY_DN81731_c0_g1_i1.p1	2.86622	C-type lectin lectoxin-Thr1 OS=Thrasops jacksonii OX=186611 PE=2 SV=1	6e-05	37.7	Conglutinin OS=Bos taurus OX=9913 GN=CGN1 PE=1 SV=2	4e-05	45.8
TRINITY_DN27390_c0_g1_i1.p1	37.8708	C-type lectin mannose-binding isoform OS=Notechis scutatus scutatus OX=70142 PE=2 SV=1	3e-08	50.1	Macrophage mannose receptor 1 OS=Mus musculus OX=10090 GN=Mrc1 PE=1 SV=2	9e-09	62.8
TRINITY_DN9971_c0_g1_i1.p1	1.87362	C-type lectin OS=Cerberus rynchops OX=46267 PE=1 SV=1	6e-06	41.2	Secretory phospholipase A2 receptor OS=Mus musculus OX=10090 GN=Pla2r1 PE=1 SV=1	6e-05	47.4
TRINITY_DN3129_c0_g1_i1.p1	3.11704	C-type lectin OS=Micrurus corallinus OX=54390 PE=1 SV=1	0.001	37.4	Macrophage mannose receptor 1 OS=Homo sapiens OX=9606 GN=MRC1 PE=1 SV=1	4e-06	55.1
TRINITY_DN3129_c0_g1_i2.p1	0.51379	C-type lectin OS=Micrurus corallinus OX=54390 PE=1 SV=1	0.0009	37.4	Macrophage mannose receptor 1 OS=Homo sapiens OX=9606 GN=MRC1 PE=1 SV=1	3e-06	55.1
TRINITY_DN144_c0_g1_i1.p1	1912.03	Calglandulin OS=Bothrops insularis OX=8723 PE=2 SV=1	2e-12	58.5	Myosin catalytic light chain LC-1, mantle muscle OS=Todarodes pacificus OX=6637 PE=1 SV=2	4e-67	207
TRINITY_DN144_c0_g1_i2.p1	1666.2	Calglandulin OS=Bothrops insularis OX=8723 PE=2 SV=1	1e-10	53.1	Myosin catalytic light chain LC-1, mantle muscle OS=Todarodes pacificus OX=6637 PE=1 SV=2	3e-66	205
TRINITY_DN53106_c0_g1_i1.p1	984.266	Calglandulin OS=Bothrops insularis OX=8723 PE=2 SV=1	9e-06	40	Calmodulin-4 OS=Mus musculus OX=10090 GN=Calm4 PE=2 SV=2	6e-14	69.3
TRINITY_DN1081_c1_g1_i1.p1	260.614	Calglandulin OS=Bothrops insularis OX=8723 PE=2 SV=1	2e-06	42.4	Calcyphosin-like protein OS=Mus musculus OX=10090 GN=Capsl PE=2 SV=4	6e-74	228
TRINITY_DN4345_c0_g1_i1.p1	100.82	Calglandulin OS=Bothrops insularis OX=8723 PE=2 SV=1	3e-05	40	Calmodulin-like protein 11 OS=Arabidopsis thaliana OX=3702 GN=CML11 PE=2 SV=1	5e-05	47
TRINITY_DN20811_c0_g1_i1.p1	55.0666	Calglandulin OS=Bothrops insularis OX=8723 PE=2 SV=1	2e-13	60.8	Squidulin OS=Doryteuthis pealeii OX=1051067 PE=1 SV=1	1e-22	92.4
TRINITY_DN1495_c0_g1_i1.p1	41.1721	Calglandulin OS=Bothrops insularis OX=8723 PE=2 SV=1	1e-08	48.1	Calcineurin subunit B type 1 OS=Homo sapiens OX=9606 GN=PPP3R1 PE=1 SV=2	1e-99	291
TRINITY_DN40012_c0_g1_i1.p1	31.7463	Calglandulin OS=Bothrops insularis OX=8723 PE=2 SV=1	1e-27	100	Centrin-2 OS=Bos taurus OX=9913 GN=CETN2 PE=2 SV=1	6e-93	274
TRINITY_DN2585_c0_g1_i2.p2	19.9125	Calglandulin OS=Bothrops insularis OX=8723 PE=2 SV=1	1e-21	85.5	Calmodulin-2 OS=Petunia hybrida OX=4102 GN=CAM72 PE=2 SV=2	6e-06	48.1
TRINITY_DN191_c0_g2_i1.p1	18.4365	Calglandulin OS=Bothrops insularis OX=8723 PE=2 SV=1	3e-07	46.2	Calcium-binding mitochondrial carrier protein SCaMC-3 OS=Mus musculus OX=10090 GN=Slc25a23 PE=1 SV=1	0	579
TRINITY_DN16941_c0_g3_i1.p1	14.3049	Calglandulin OS=Bothrops insularis OX=8723 PE=2 SV=1	4e-15	66.2	Dynein regulatory complex protein 8 OS=Mus musculus OX=10090 GN=Efcab2 PE=1 SV=1	1e-75	229
TRINITY_DN2953_c1_g1_i1.p1	13.3321	Calglandulin OS=Bothrops insularis OX=8723 PE=2 SV=1	3e-06	42.4	Peflin OS=Xenopus laevis OX=8355 GN=pef1 PE=1 SV=1	3e-54	183
TRINITY_DN5806_c0_g2_i1.p1	13.0775	Calglandulin OS=Bothrops insularis OX=8723 PE=2 SV=1	2e-31	109	Calmodulin OS=Renilla reniformis OX=6136 PE=1 SV=2	3e-78	236
TRINITY_DN2514_c0_g1_i3.p2	9.44105	Calglandulin OS=Bothrops insularis OX=8723 PE=2 SV=1	8e-29	103	Calmodulin OS=Physarum polycephalum OX=5791 PE=2 SV=3	1e-53	174
TRINITY_DN2953_c1_g1_i5.p1	7.89084	Calglandulin OS=Bothrops insularis OX=8723 PE=2 SV=1	3e-06	42.4	Peflin OS=Xenopus laevis OX=8355 GN=pef1 PE=1 SV=1	3e-54	183
TRINITY_DN2514_c0_g1_i1.p2	7.14761	Calglandulin OS=Bothrops insularis OX=8723 PE=2 SV=1	1e-28	103	Calmodulin OS=Agaricus bisporus OX=5341 PE=1 SV=2	3e-53	173
TRINITY_DN6574_c0_g1_i1.p1	6.14968	Calglandulin OS=Bothrops insularis OX=8723 PE=2 SV=1	3e-17	72	Centrin-3 OS=Mus musculus OX=10090 GN=Cetn3 PE=1 SV=1	2e-79	239
TRINITY_DN2514_c0_g1_i2.p1	5.46454	Calglandulin OS=Bothrops insularis OX=8723 PE=2 SV=1	9e-28	102	Calmodulin OS=Agaricus bisporus OX=5341 PE=1 SV=2	1e-52	174
TRINITY_DN10572_c0_g1_i1.p1	4.70886	Calglandulin OS=Bothrops insularis OX=8723 PE=2 SV=1	1e-13	63.2	Caltractin OS=Dunaliella salina OX=3046 PE=2 SV=1	6e-23	96.3
TRINITY_DN7043_c0_g1_i3.p1	3.7994	Calglandulin OS=Bothrops insularis OX=8723 PE=2 SV=1	2e-06	44.7	Calcium-binding mitochondrial carrier protein Aralar1 OS=Homo sapiens OX=9606 GN=SLC25A12 PE=1 SV=2	0	812
TRINITY_DN12546_c0_g1_i1.p1	3.69845	Calglandulin OS=Bothrops insularis OX=8723 PE=2 SV=1	0.0002	37.4	EF-hand calcium-binding domain-containing protein 1 OS=Xenopus laevis OX=8355 GN=efcab1 PE=2 SV=1	2e-76	235
TRINITY_DN8408_c0_g1_i7.p1	3.45037	Calglandulin OS=Bothrops insularis OX=8723 PE=2 SV=1	6e-07	45.8	EF-hand calcium-binding domain-containing protein 7 OS=Xenopus laevis OX=8355 GN=efcab7 PE=2 SV=1	2e-117	370
TRINITY_DN10572_c0_g1_i2.p1	3.09112	Calglandulin OS=Bothrops insularis OX=8723 PE=2 SV=1	3e-08	45.1	Caltractin OS=Dunaliella salina OX=3046 PE=2 SV=1	5e-17	76.6
TRINITY_DN4382_c0_g1_i5.p1	2.95502	Calglandulin OS=Bothrops insularis OX=8723 PE=2 SV=1	2e-23	88.2	Calmodulin OS=Pleurotus cornucopiae OX=5321 GN=CMD1 PE=1 SV=2	1e-13	68.2
TRINITY_DN7043_c0_g1_i1.p1	2.92962	Calglandulin OS=Bothrops insularis OX=8723 PE=2 SV=1	2e-05	42.7	Calcium-binding mitochondrial carrier protein Aralar1 OS=Homo sapiens OX=9606 GN=SLC25A12 PE=1 SV=2	0	821
TRINITY_DN111_c2_g1_i1.p1	2.86428	Calglandulin OS=Bothrops insularis OX=8723 PE=2 SV=1	1e-20	79.7	Calmodulin-1 OS=Rattus norvegicus OX=10116 GN=Calm1 PE=1 SV=1	3e-12	63.2
TRINITY_DN22955_c0_g1_i1.p1	2.75892	Calglandulin OS=Bothrops insularis OX=8723 PE=2 SV=1	5e-24	88.6	Calmodulin OS=Halichondria okadai OX=163232 PE=2 SV=3	1e-13	66.6
TRINITY_DN10832_c0_g1_i1.p2	2.38987	Calglandulin OS=Bothrops insularis OX=8723 PE=2 SV=1	4e-20	79.7	Calmodulin OS=Metridium senile OX=6116 PE=1 SV=3	5e-41	140
TRINITY_DN20289_c0_g1_i1.p1	2.17312	Calglandulin OS=Bothrops insularis OX=8723 PE=2 SV=1	6e-30	105	Calmodulin-1 OS=Arabidopsis thaliana OX=3702 GN=CAM1 PE=1 SV=1	8e-12	63.2
TRINITY_DN20275_c0_g1_i1.p1	2.05174	Calglandulin OS=Bothrops insularis OX=8723 PE=2 SV=1	0.001	37	EF-hand calcium-binding domain-containing protein 6 OS=Homo sapiens OX=9606 GN=EFCAB6 PE=1 SV=1	7e-07	57
TRINITY_DN84722_c0_g1_i1.p1	1.70962	Calglandulin OS=Bothrops insularis OX=8723 PE=2 SV=1	3e-22	84.3	Calmodulin OS=Physarum polycephalum OX=5791 PE=2 SV=3	7e-08	51.2
TRINITY_DN7043_c0_g1_i7.p1	1.58265	Calglandulin OS=Bothrops insularis OX=8723 PE=2 SV=1	2e-05	42.7	Calcium-binding mitochondrial carrier protein Aralar1 OS=Homo sapiens OX=9606 GN=SLC25A12 PE=1 SV=2	0	815
TRINITY_DN2585_c0_g1_i1.p2	1.58104	Calglandulin OS=Bothrops insularis OX=8723 PE=2 SV=1	3e-23	89.7	Calmodulin-2 OS=Petunia hybrida OX=4102 GN=CAM72 PE=2 SV=2	2e-36	130
TRINITY_DN41015_c0_g1_i1.p1	1.45639	Calglandulin OS=Bothrops insularis OX=8723 PE=2 SV=1	0.0006	35	EF-hand calcium-binding domain-containing protein 6 (Fragment) OS=Macaca fascicularis OX=9541 GN=EFCAB6 PE=2 SV=2	0.0004	43.1
TRINITY_DN20275_c0_g1_i2.p1	1.33903	Calglandulin OS=Bothrops insularis OX=8723 PE=2 SV=1	0.0003	37.4	EF-hand calcium-binding domain-containing protein 6 (Fragment) OS=Macaca fascicularis OX=9541 GN=EFCAB6 PE=2 SV=2	1e-06	54.7
TRINITY_DN33160_c0_g1_i1.p1	1.09777	Calglandulin OS=Bothrops insularis OX=8723 PE=2 SV=1	0.0003	36.2	Calcium-dependent protein kinase 12 OS=Arabidopsis thaliana OX=3702 GN=CPK12 PE=1 SV=1	9e-09	57.8
TRINITY_DN7043_c0_g1_i4.p1	0.851034	Calglandulin OS=Bothrops insularis OX=8723 PE=2 SV=1	2e-05	42.4	Calcium-binding mitochondrial carrier protein Aralar1 OS=Homo sapiens OX=9606 GN=SLC25A12 PE=1 SV=2	0	820
TRINITY_DN12546_c0_g1_i2.p1	0.440682	Calglandulin OS=Bothrops insularis OX=8723 PE=2 SV=1	0.0001	37.4	EF-hand calcium-binding domain-containing protein 1 OS=Xenopus laevis OX=8355 GN=efcab1 PE=2 SV=1	3e-73	226
TRINITY_DN6574_c0_g1_i7.p1	0	Calglandulin OS=Bothrops insularis OX=8723 PE=2 SV=1	3e-17	72	Centrin-3 OS=Mus musculus OX=10090 GN=Cetn3 PE=1 SV=1	2e-79	239
TRINITY_DN227_c0_g1_i1.p2	107.681	Calglandulin OS=Oxyuranus scutellatus scutellatus OX=8667 PE=2 SV=1	2e-28	102	Calmodulin OS=Physarum polycephalum OX=5791 PE=2 SV=3	1e-56	180
TRINITY_DN1208_c0_g1_i1.p1	57.84	Calglandulin OS=Oxyuranus scutellatus scutellatus OX=8667 PE=2 SV=1	1e-33	116	Calmodulin OS=Paxillus involutus OX=71150 GN=calA PE=2 SV=3	2e-13	68.2
TRINITY_DN227_c0_g1_i2.p2	53.4021	Calglandulin OS=Oxyuranus scutellatus scutellatus OX=8667 PE=2 SV=1	2e-28	101	Calmodulin OS=Physarum polycephalum OX=5791 PE=2 SV=3	3e-16	75.5
TRINITY_DN12396_c0_g1_i17.p2	4.39534	Calglandulin OS=Oxyuranus scutellatus scutellatus OX=8667 PE=2 SV=1	2e-23	87.4	Calmodulin-beta (Fragment) OS=Arbacia punctulata OX=7641 PE=2 SV=1	5e-09	54.3
TRINITY_DN12396_c0_g1_i8.p2	0	Calglandulin OS=Oxyuranus scutellatus scutellatus OX=8667 PE=2 SV=1	2e-23	87.4	Calmodulin-beta (Fragment) OS=Arbacia punctulata OX=7641 PE=2 SV=1	5e-09	54.3
TRINITY_DN811_c0_g2_i3.p1	2701.72	Calglandulin OS=Tropidechis carinatus OX=100989 PE=2 SV=1	4e-19	77.4	Myosin regulatory light chain, striated muscle, 25 kDa isoform OS=Lumbricus terrestris OX=6398 PE=1 SV=1	1e-61	195
TRINITY_DN19_c0_g2_i1.p1	1309.05	Calglandulin OS=Tropidechis carinatus OX=100989 PE=2 SV=1	2e-17	72.4	20 kDa calcium-binding protein OS=Schistosoma mansoni OX=6183 GN=SM20 PE=2 SV=2	3e-55	177
TRINITY_DN811_c0_g2_i2.p1	215.16	Calglandulin OS=Tropidechis carinatus OX=100989 PE=2 SV=1	2e-16	70.1	Myosin regulatory light chain, striated muscle, 25 kDa isoform OS=Lumbricus terrestris OX=6398 PE=1 SV=1	2e-64	203
TRINITY_DN2382_c0_g1_i1.p1	178.909	Calglandulin OS=Tropidechis carinatus OX=100989 PE=2 SV=1	5e-41	134	Calmodulin OS=Drosophila melanogaster OX=7227 GN=Cam PE=1 SV=2	4e-100	291
TRINITY_DN111_c0_g2_i2.p1	122.622	Calglandulin OS=Tropidechis carinatus OX=100989 PE=2 SV=1	5e-39	129	Calmodulin OS=Drosophila melanogaster OX=7227 GN=Cam PE=1 SV=2	8e-103	297
TRINITY_DN3237_c0_g1_i1.p1	119.407	Calglandulin OS=Tropidechis carinatus OX=100989 PE=2 SV=1	6e-19	76.6	Myosin-2 essential light chain OS=Drosophila melanogaster OX=7227 GN=Mlc-c PE=1 SV=1	8e-64	198
TRINITY_DN111_c0_g1_i2.p1	93.0902	Calglandulin OS=Tropidechis carinatus OX=100989 PE=2 SV=1	4e-39	129	Calmodulin OS=Metridium senile OX=6116 PE=1 SV=3	7e-100	290
TRINITY_DN864_c0_g1_i1.p1	83.2108	Calglandulin OS=Tropidechis carinatus OX=100989 PE=2 SV=1	3e-13	60.5	Myosin regulatory light chain sqh OS=Drosophila melanogaster OX=7227 GN=sqh PE=1 SV=1	6e-92	272
TRINITY_DN111_c0_g1_i3.p1	77.1119	Calglandulin OS=Tropidechis carinatus OX=100989 PE=2 SV=1	5e-39	129	Calmodulin OS=Lumbricus rubellus OX=35632 PE=2 SV=3	2e-13	67.4
TRINITY_DN164_c0_g1_i2.p1	64.5125	Calglandulin OS=Tropidechis carinatus OX=100989 PE=2 SV=1	2e-06	42.4	Calcineurin B homologous protein 1 OS=Mus musculus OX=10090 GN=Chp1 PE=1 SV=2	2e-88	265
TRINITY_DN956_c0_g1_i1.p1	22.8784	Calglandulin OS=Tropidechis carinatus OX=100989 PE=2 SV=1	5e-10	52	Programmed cell death protein 6 OS=Mus musculus OX=10090 GN=Pdcd6 PE=1 SV=2	4e-81	246
TRINITY_DN956_c0_g1_i2.p1	21.8676	Calglandulin OS=Tropidechis carinatus OX=100989 PE=2 SV=1	5e-10	52	Programmed cell death protein 6 OS=Mus musculus OX=10090 GN=Pdcd6 PE=1 SV=2	4e-81	246
TRINITY_DN1810_c0_g1_i1.p1	21.6103	Calglandulin OS=Tropidechis carinatus OX=100989 PE=2 SV=1	6e-07	43.9	EF-hand domain-containing protein D2 homolog OS=Drosophila melanogaster OX=7227 GN=Swip-1 PE=2 SV=1	7e-52	172
TRINITY_DN10319_c0_g1_i1.p1	21.4845	Calglandulin OS=Tropidechis carinatus OX=100989 PE=2 SV=1	1e-11	59.3	Myosin regulatory light chain sqh OS=Drosophila melanogaster OX=7227 GN=sqh PE=1 SV=1	1e-81	253
TRINITY_DN1218_c0_g1_i3.p1	19.4074	Calglandulin OS=Tropidechis carinatus OX=100989 PE=2 SV=1	9e-40	131	Calmodulin OS=Electrophorus electricus OX=8005 GN=calm PE=2 SV=2	8e-92	270
TRINITY_DN1218_c0_g1_i2.p1	10.4826	Calglandulin OS=Tropidechis carinatus OX=100989 PE=2 SV=1	9e-40	131	Calmodulin OS=Electrophorus electricus OX=8005 GN=calm PE=2 SV=2	8e-92	270
TRINITY_DN2069_c1_g2_i1.p1	9.4421	Calglandulin OS=Tropidechis carinatus OX=100989 PE=2 SV=1	2e-12	58.5	EF-hand calcium-binding domain-containing protein 11 OS=Danio rerio OX=7955 GN=efcab11 PE=2 SV=1	4e-32	119
TRINITY_DN1119_c1_g1_i5.p1	8.31631	Calglandulin OS=Tropidechis carinatus OX=100989 PE=2 SV=1	0.0002	38.9	Lysophosphatidylcholine acyltransferase 2 OS=Danio rerio OX=7955 GN=lpcat2 PE=2 SV=1	7e-158	471
TRINITY_DN164_c0_g1_i1.p1	6.34406	Calglandulin OS=Tropidechis carinatus OX=100989 PE=2 SV=1	2e-06	42.4	Calcineurin B homologous protein 1 OS=Mus musculus OX=10090 GN=Chp1 PE=1 SV=2	2e-88	265
TRINITY_DN1119_c1_g1_i1.p1	6.30291	Calglandulin OS=Tropidechis carinatus OX=100989 PE=2 SV=1	0.0002	38.9	Lysophosphatidylcholine acyltransferase 2 OS=Danio rerio OX=7955 GN=lpcat2 PE=2 SV=1	7e-158	471
TRINITY_DN111_c0_g2_i1.p1	5.94083	Calglandulin OS=Tropidechis carinatus OX=100989 PE=2 SV=1	5e-39	129	Calmodulin OS=Drosophila melanogaster OX=7227 GN=Cam PE=1 SV=2	8e-103	297
TRINITY_DN1218_c0_g1_i1.p1	5.41131	Calglandulin OS=Tropidechis carinatus OX=100989 PE=2 SV=1	9e-40	131	Calmodulin OS=Electrophorus electricus OX=8005 GN=calm PE=2 SV=2	8e-92	270
TRINITY_DN111_c0_g1_i1.p1	4.79131	Calglandulin OS=Tropidechis carinatus OX=100989 PE=2 SV=1	2e-39	130	Calmodulin OS=Lumbricus rubellus OX=35632 PE=2 SV=3	2e-14	70.9
TRINITY_DN8007_c1_g1_i2.p3	3.66728	Calglandulin OS=Tropidechis carinatus OX=100989 PE=2 SV=1	4e-14	63.5	Calmodulin-B OS=Halocynthia roretzi OX=7729 PE=3 SV=3	1e-27	107
TRINITY_DN19798_c0_g1_i1.p1	2.9844	Calglandulin OS=Tropidechis carinatus OX=100989 PE=2 SV=1	5e-18	74.3	Calmodulin OS=Pleurotus cornucopiae OX=5321 GN=CMD1 PE=1 SV=2	2e-44	150
TRINITY_DN32073_c0_g1_i1.p1	2.77718	Calglandulin OS=Tropidechis carinatus OX=100989 PE=2 SV=1	3e-18	73.6	Calmodulin OS=Oreochromis mossambicus OX=8127 GN=calm PE=2 SV=3	3e-14	68.9
TRINITY_DN15925_c0_g1_i1.p1	2.70948	Calglandulin OS=Tropidechis carinatus OX=100989 PE=2 SV=1	0.0009	34.7	Troponin C, skeletal muscle OS=Meleagris gallopavo OX=9103 GN=TNNC2 PE=1 SV=2	4e-07	50.8
TRINITY_DN69434_c0_g1_i1.p1	1.41769	Calglandulin OS=Tropidechis carinatus OX=100989 PE=2 SV=1	0.0008	35.4	EF-hand calcium-binding domain-containing protein 6 OS=Mus musculus OX=10090 GN=Efcab6 PE=1 SV=2	1e-09	62.4
TRINITY_DN16941_c0_g3_i2.p1	1.23381	Calglandulin OS=Tropidechis carinatus OX=100989 PE=2 SV=1	5e-07	43.1	Dynein regulatory complex protein 8 OS=Mus musculus OX=10090 GN=Efcab2 PE=1 SV=1	8e-56	179
TRINITY_DN8007_c1_g1_i4.p3	0.998446	Calglandulin OS=Tropidechis carinatus OX=100989 PE=2 SV=1	4e-16	69.3	Calmodulin OS=Suberites domuncula OX=55567 PE=2 SV=3	5e-27	105
TRINITY_DN1119_c1_g1_i4.p1	0.0299634	Calglandulin OS=Tropidechis carinatus OX=100989 PE=2 SV=1	0.0002	38.9	Lysophosphatidylcholine acyltransferase 2 OS=Danio rerio OX=7955 GN=lpcat2 PE=2 SV=1	7e-158	471
TRINITY_DN1810_c0_g1_i2.p1	0	Calglandulin OS=Tropidechis carinatus OX=100989 PE=2 SV=1	6e-07	43.9	EF-hand domain-containing protein D2 homolog OS=Drosophila melanogaster OX=7227 GN=Swip-1 PE=2 SV=1	7e-52	172
TRINITY_DN1625_c0_g1_i3.p1	20.758	Coagulation factor X isoform 2 OS=Pseudonaja textilis OX=8673 GN=F10 PE=1 SV=1	1e-06	48.1	Collagen alpha-1(XXIV) chain OS=Homo sapiens OX=9606 GN=COL24A1 PE=1 SV=2	3e-11	71.6
TRINITY_DN1435_c0_g1_i3.p1	8.58167	Coagulation factor X isoform 2 OS=Pseudonaja textilis OX=8673 GN=F10 PE=1 SV=1	0.0009	41.2	Prolow-density lipoprotein receptor-related protein 1 OS=Rattus norvegicus OX=10116 GN=Lrp1 PE=1 SV=1	5e-33	146
TRINITY_DN1625_c0_g1_i4.p1	3.96461	Coagulation factor X isoform 2 OS=Pseudonaja textilis OX=8673 GN=F10 PE=1 SV=1	1e-06	48.1	Collagen alpha-1(XXIV) chain OS=Homo sapiens OX=9606 GN=COL24A1 PE=1 SV=2	3e-11	71.6
TRINITY_DN1435_c0_g1_i2.p1	3.16122	Coagulation factor X isoform 2 OS=Pseudonaja textilis OX=8673 GN=F10 PE=1 SV=1	0.0009	41.2	Prolow-density lipoprotein receptor-related protein 1 OS=Rattus norvegicus OX=10116 GN=Lrp1 PE=1 SV=1	5e-33	146
TRINITY_DN3682_c0_g1_i15.p1	2.04672	Coagulation factor X isoform 2 OS=Pseudonaja textilis OX=8673 GN=F10 PE=1 SV=1	4e-07	50.4	Multiple epidermal growth factor-like domains protein 6 OS=Rattus norvegicus OX=10116 GN=Megf6 PE=1 SV=1	0	609
TRINITY_DN1435_c0_g1_i1.p1	1.7477	Coagulation factor X isoform 2 OS=Pseudonaja textilis OX=8673 GN=F10 PE=1 SV=1	0.0009	40.8	Prolow-density lipoprotein receptor-related protein 1 OS=Rattus norvegicus OX=10116 GN=Lrp1 PE=1 SV=1	5e-33	146
TRINITY_DN1435_c0_g1_i4.p1	0.620736	Coagulation factor X isoform 2 OS=Pseudonaja textilis OX=8673 GN=F10 PE=1 SV=1	0.0009	40.8	Prolow-density lipoprotein receptor-related protein 1 OS=Rattus norvegicus OX=10116 GN=Lrp1 PE=1 SV=1	5e-33	146
TRINITY_DN3682_c0_g1_i17.p1	2.99e-07	Coagulation factor X isoform 2 OS=Pseudonaja textilis OX=8673 GN=F10 PE=1 SV=1	3e-07	50.8	Multiple epidermal growth factor-like domains protein 6 OS=Rattus norvegicus OX=10116 GN=Megf6 PE=1 SV=1	0	1259
TRINITY_DN16_c0_g1_i3.p1	40.7657	Coagulation factor X OS=Tropidechis carinatus OX=100989 GN=F10 PE=2 SV=1	0.0001	42.4	Protein lin-12 OS=Caenorhabditis elegans OX=6239 GN=lin-12 PE=1 SV=1	0.0004	48.9
TRINITY_DN6111_c0_g1_i2.p1	28.4369	Coagulation factor X OS=Tropidechis carinatus OX=100989 GN=F10 PE=2 SV=1	1e-29	116	Coagulation factor XI OS=Homo sapiens OX=9606 GN=F11 PE=1 SV=1	7e-44	166
TRINITY_DN128_c0_g1_i18.p1	12.0543	Coagulation factor X OS=Tropidechis carinatus OX=100989 GN=F10 PE=2 SV=1	7e-09	56.2	Protein crumbs OS=Drosophila melanogaster OX=7227 GN=crb PE=1 SV=3	7e-48	193
TRINITY_DN1715_c0_g2_i4.p1	7.15793	Coagulation factor X OS=Tropidechis carinatus OX=100989 GN=F10 PE=2 SV=1	1e-05	45.4	Latent-transforming growth factor beta-binding protein 3 OS=Homo sapiens OX=9606 GN=LTBP3 PE=1 SV=4	9e-11	70.9
TRINITY_DN1462_c0_g1_i1.p1	6.05933	Coagulation factor X OS=Tropidechis carinatus OX=100989 GN=F10 PE=2 SV=1	0.0007	39.3	Sushi, von Willebrand factor type A, EGF and pentraxin domain-containing protein 1 OS=Homo sapiens OX=9606 GN=SVEP1 PE=1 SV=3	0.0003	48.9
TRINITY_DN6111_c0_g1_i1.p1	5.97665	Coagulation factor X OS=Tropidechis carinatus OX=100989 GN=F10 PE=2 SV=1	2e-29	116	Coagulation factor XI OS=Homo sapiens OX=9606 GN=F11 PE=1 SV=1	3e-42	162
TRINITY_DN128_c0_g1_i1.p1	5.54755	Coagulation factor X OS=Tropidechis carinatus OX=100989 GN=F10 PE=2 SV=1	7e-09	56.2	Protein crumbs OS=Drosophila melanogaster OX=7227 GN=crb PE=1 SV=3	5e-24	114
TRINITY_DN2889_c1_g1_i2.p1	4.61092	Coagulation factor X OS=Tropidechis carinatus OX=100989 GN=F10 PE=2 SV=1	3e-05	42.7	Protein jagged-1 OS=Homo sapiens OX=9606 GN=JAG1 PE=1 SV=3	1e-32	137
TRINITY_DN128_c0_g1_i3.p1	3.64085	Coagulation factor X OS=Tropidechis carinatus OX=100989 GN=F10 PE=2 SV=1	7e-09	56.2	Protein crumbs OS=Drosophila melanogaster OX=7227 GN=crb PE=1 SV=3	1e-47	192
TRINITY_DN128_c0_g1_i8.p1	3.54262	Coagulation factor X OS=Tropidechis carinatus OX=100989 GN=F10 PE=2 SV=1	8e-09	56.2	Protein crumbs OS=Drosophila melanogaster OX=7227 GN=crb PE=1 SV=3	1e-47	192
TRINITY_DN128_c0_g1_i17.p1	3.39406	Coagulation factor X OS=Tropidechis carinatus OX=100989 GN=F10 PE=2 SV=1	9e-09	56.2	Protein crumbs OS=Drosophila melanogaster OX=7227 GN=crb PE=1 SV=3	2e-47	191
TRINITY_DN80211_c0_g1_i1.p1	2.89694	Coagulation factor X OS=Tropidechis carinatus OX=100989 GN=F10 PE=2 SV=1	1e-05	44.3	Protein jagged-1b OS=Danio rerio OX=7955 GN=jag1b PE=2 SV=1	7e-24	110
TRINITY_DN1715_c0_g2_i12.p2	2.72349	Coagulation factor X OS=Tropidechis carinatus OX=100989 GN=F10 PE=2 SV=1	1e-05	45.4	Latent-transforming growth factor beta-binding protein 3 OS=Homo sapiens OX=9606 GN=LTBP3 PE=1 SV=4	9e-11	70.9
TRINITY_DN128_c0_g1_i10.p1	2.34211	Coagulation factor X OS=Tropidechis carinatus OX=100989 GN=F10 PE=2 SV=1	8e-09	56.2	Protein crumbs OS=Drosophila melanogaster OX=7227 GN=crb PE=1 SV=3	1e-47	192
TRINITY_DN128_c0_g1_i11.p1	2.34043	Coagulation factor X OS=Tropidechis carinatus OX=100989 GN=F10 PE=2 SV=1	8e-09	56.2	Protein crumbs OS=Drosophila melanogaster OX=7227 GN=crb PE=1 SV=3	1e-47	192
TRINITY_DN128_c0_g1_i6.p1	2.31698	Coagulation factor X OS=Tropidechis carinatus OX=100989 GN=F10 PE=2 SV=1	9e-09	56.2	Protein crumbs OS=Drosophila melanogaster OX=7227 GN=crb PE=1 SV=3	2e-47	191
TRINITY_DN128_c0_g1_i9.p1	2.26634	Coagulation factor X OS=Tropidechis carinatus OX=100989 GN=F10 PE=2 SV=1	8e-09	56.2	Protein crumbs OS=Drosophila melanogaster OX=7227 GN=crb PE=1 SV=3	1e-47	192
TRINITY_DN128_c0_g1_i7.p1	2.21539	Coagulation factor X OS=Tropidechis carinatus OX=100989 GN=F10 PE=2 SV=1	9e-09	55.8	Protein crumbs OS=Drosophila melanogaster OX=7227 GN=crb PE=1 SV=3	2e-47	191
TRINITY_DN1715_c0_g2_i14.p1	1.70016	Coagulation factor X OS=Tropidechis carinatus OX=100989 GN=F10 PE=2 SV=1	1e-05	45.4	Latent-transforming growth factor beta-binding protein 3 OS=Homo sapiens OX=9606 GN=LTBP3 PE=1 SV=4	9e-11	70.9
TRINITY_DN128_c0_g1_i23.p1	1.52171	Coagulation factor X OS=Tropidechis carinatus OX=100989 GN=F10 PE=2 SV=1	9e-09	55.8	Protein crumbs OS=Drosophila melanogaster OX=7227 GN=crb PE=1 SV=3	2e-47	191
TRINITY_DN128_c0_g1_i16.p1	1.5083	Coagulation factor X OS=Tropidechis carinatus OX=100989 GN=F10 PE=2 SV=1	8e-09	56.2	Protein crumbs OS=Drosophila melanogaster OX=7227 GN=crb PE=1 SV=3	1e-47	192
TRINITY_DN128_c0_g1_i15.p1	1.49631	Coagulation factor X OS=Tropidechis carinatus OX=100989 GN=F10 PE=2 SV=1	8e-09	56.2	Protein crumbs OS=Drosophila melanogaster OX=7227 GN=crb PE=1 SV=3	1e-47	192
TRINITY_DN128_c0_g1_i4.p1	1.44829	Coagulation factor X OS=Tropidechis carinatus OX=100989 GN=F10 PE=2 SV=1	9e-09	55.8	Protein crumbs OS=Drosophila melanogaster OX=7227 GN=crb PE=1 SV=3	2e-47	191
TRINITY_DN53387_c0_g1_i1.p1	1.23391	Coagulation factor X OS=Tropidechis carinatus OX=100989 GN=F10 PE=2 SV=1	1e-14	66.6	Chymotrypsin-like elastase family member 2A OS=Bos taurus OX=9913 GN=CELA2A PE=2 SV=1	8e-19	83.6
TRINITY_DN128_c0_g1_i2.p1	1.00164	Coagulation factor X OS=Tropidechis carinatus OX=100989 GN=F10 PE=2 SV=1	9e-09	55.8	Protein crumbs OS=Drosophila melanogaster OX=7227 GN=crb PE=1 SV=3	2e-47	191
TRINITY_DN1462_c0_g1_i2.p1	0.65348	Coagulation factor X OS=Tropidechis carinatus OX=100989 GN=F10 PE=2 SV=1	0.0007	39.3	Sushi, von Willebrand factor type A, EGF and pentraxin domain-containing protein 1 OS=Homo sapiens OX=9606 GN=SVEP1 PE=1 SV=3	0.0003	48.9
TRINITY_DN2889_c1_g1_i3.p1	0.578716	Coagulation factor X OS=Tropidechis carinatus OX=100989 GN=F10 PE=2 SV=1	0.0001	39.3	Protein jagged-1a OS=Danio rerio OX=7955 GN=jag1a PE=2 SV=1	4e-27	116
TRINITY_DN128_c0_g1_i19.p1	0	Coagulation factor X OS=Tropidechis carinatus OX=100989 GN=F10 PE=2 SV=1	7e-09	56.2	Protein crumbs OS=Drosophila melanogaster OX=7227 GN=crb PE=1 SV=3	7e-48	193
TRINITY_DN1715_c0_g2_i7.p1	0	Coagulation factor X OS=Tropidechis carinatus OX=100989 GN=F10 PE=2 SV=1	1e-05	45.4	Latent-transforming growth factor beta-binding protein 3 OS=Homo sapiens OX=9606 GN=LTBP3 PE=1 SV=4	4e-11	71.2
TRINITY_DN1687_c0_g1_i7.p1	4.23242	Coagulation factor X-activating enzyme heavy chain OS=Daboia siamensis OX=343250 PE=1 SV=2	6e-17	82.4	A disintegrin and metalloproteinase with thrombospondin motifs 3 OS=Homo sapiens OX=9606 GN=ADAMTS3 PE=1 SV=4	0	624
TRINITY_DN1687_c0_g1_i4.p1	3.65486	Coagulation factor X-activating enzyme heavy chain OS=Daboia siamensis OX=343250 PE=1 SV=2	6e-17	82.4	A disintegrin and metalloproteinase with thrombospondin motifs 3 OS=Homo sapiens OX=9606 GN=ADAMTS3 PE=1 SV=4	0	624
TRINITY_DN14779_c0_g1_i2.p1	3.47888	Coagulation factor X-activating enzyme heavy chain OS=Daboia siamensis OX=343250 PE=1 SV=2	3e-11	61.6	Metalloprotease mig-17 OS=Caenorhabditis elegans OX=6239 GN=mig-17 PE=1 SV=3	1e-21	101
TRINITY_DN1687_c0_g1_i10.p1	0.530973	Coagulation factor X-activating enzyme heavy chain OS=Daboia siamensis OX=343250 PE=1 SV=2	6e-17	82.4	A disintegrin and metalloproteinase with thrombospondin motifs 3 OS=Homo sapiens OX=9606 GN=ADAMTS3 PE=1 SV=4	0	624
TRINITY_DN1687_c0_g1_i3.p1	0.459475	Coagulation factor X-activating enzyme heavy chain OS=Daboia siamensis OX=343250 PE=1 SV=2	6e-17	82.4	A disintegrin and metalloproteinase with thrombospondin motifs 3 OS=Homo sapiens OX=9606 GN=ADAMTS3 PE=1 SV=4	0	624
TRINITY_DN954_c1_g2_i14.p1	3.31252	Cobra venom factor OS=Naja kaouthia OX=8649 PE=1 SV=1	5e-08	50.1	Complement C3 (Fragment) OS=Oncorhynchus mykiss OX=8022 GN=c3 PE=1 SV=1	3e-11	67
TRINITY_DN65834_c0_g1_i1.p1	2.55487	Con-Ins Q1 OS=Conus quercinus OX=101313 PE=1 SV=1	1e-05	39.3	NA	NA	NA
TRINITY_DN79447_c0_g1_i1.p1	2.00509	Con-Ins Tx1 OS=Conus textile OX=6494 PE=2 SV=1	5e-08	45.1	Con-Ins Tx1 OS=Conus textile OX=6494 PE=2 SV=1	1e-05	45.1
TRINITY_DN433_c0_g3_i1.p1	9.80888	Conotoxin Bu2 OS=Conus bullatus OX=89438 PE=2 SV=1	7e-05	34.7	NA	NA	NA
TRINITY_DN433_c0_g3_i2.p1	3.84687	Conotoxin Bu2 OS=Conus bullatus OX=89438 PE=2 SV=1	7e-05	34.7	NA	NA	NA
TRINITY_DN912_c0_g1_i7.p1	0.369441	Conotoxin Cl14.4 OS=Californiconus californicus OX=1736779 PE=3 SV=1	0.0006	33.1	NA	NA	NA
TRINITY_DN79803_c0_g1_i1.p1	5.71874	Conotoxin vil14a OS=Conus villepinii OX=257347 PE=1 SV=2	0.0001	35	NA	NA	NA
TRINITY_DN84_c1_g1_i7.p1	13.3147	Cysteine-rich venom protein DIS3 OS=Dispholidus typus OX=46295 PE=2 SV=1	2e-22	93.2	Peptidase inhibitor 16 OS=Mus musculus OX=10090 GN=Pi16 PE=1 SV=2	3e-24	108
TRINITY_DN84_c1_g1_i1.p1	7.94237	Cysteine-rich venom protein DIS3 OS=Dispholidus typus OX=46295 PE=2 SV=1	2e-22	92.8	Peptidase inhibitor 16 OS=Mus musculus OX=10090 GN=Pi16 PE=1 SV=2	3e-24	108
TRINITY_DN20858_c0_g1_i1.p1	321.55	Cysteine-rich venom protein helothermine OS=Heloderma horridum horridum OX=8552 PE=1 SV=1	4e-26	101	Peptidase inhibitor 16 OS=Homo sapiens OX=9606 GN=PI16 PE=1 SV=1	1e-27	114
TRINITY_DN10141_c1_g2_i2.p1	3.03115	Cysteine-rich venom protein latisemin OS=Laticauda semifasciata OX=8631 PE=2 SV=1	4e-06	43.9	C-type lectin domain family 18 member B OS=Homo sapiens OX=9606 GN=CLEC18B PE=2 SV=2	5e-06	52
TRINITY_DN17603_c0_g1_i1.p1	2.00637	Cysteine-rich venom protein Mr30 OS=Conus marmoreus OX=42752 PE=1 SV=1	2e-07	47.8	C-type lectin domain family 18 member C OS=Homo sapiens OX=9606 GN=CLEC18C PE=2 SV=2	1e-08	59.3
TRINITY_DN12_c1_g3_i1.p1	76.2574	Cysteine-rich venom protein OS=Drysdalia coronoides OX=66186 PE=1 SV=1	3e-24	97.4	GLIPR1-like protein 1 OS=Mus musculus OX=10090 GN=Glipr1l1 PE=1 SV=1	6e-26	108
TRINITY_DN12_c1_g3_i2.p1	35.9921	Cysteine-rich venom protein OS=Drysdalia coronoides OX=66186 PE=1 SV=1	3e-24	97.4	GLIPR1-like protein 1 OS=Mus musculus OX=10090 GN=Glipr1l1 PE=1 SV=1	6e-26	108
TRINITY_DN1975_c0_g1_i1.p1	403.039	Cysteine-rich venom protein OS=Philodryas olfersii OX=120305 PE=2 SV=1	3e-28	108	Peptidase inhibitor 16 OS=Mus musculus OX=10090 GN=Pi16 PE=1 SV=2	1e-32	133
TRINITY_DN1956_c1_g1_i5.p1	4.50806	Cysteine-rich venom protein OS=Protobothrops mucrosquamatus OX=103944 PE=2 SV=2	0.0007	38.9	Fucolectin-1 OS=Anguilla japonica OX=7937 PE=2 SV=1	3e-08	58.5
TRINITY_DN1956_c1_g1_i12.p1	2.84332	Cysteine-rich venom protein OS=Protobothrops mucrosquamatus OX=103944 PE=2 SV=2	0.0007	38.9	Fucolectin-1 OS=Anguilla japonica OX=7937 PE=2 SV=1	3e-08	58.5
TRINITY_DN1956_c1_g1_i2.p1	2.29659	Cysteine-rich venom protein OS=Protobothrops mucrosquamatus OX=103944 PE=2 SV=2	0.0007	38.9	Fucolectin-1 OS=Anguilla japonica OX=7937 PE=2 SV=1	3e-08	58.5
TRINITY_DN1956_c1_g1_i14.p1	0.961745	Cysteine-rich venom protein OS=Protobothrops mucrosquamatus OX=103944 PE=2 SV=2	0.0001	40.4	Fucolectin-1 OS=Anguilla japonica OX=7937 PE=2 SV=1	1e-08	59.3
TRINITY_DN1956_c1_g1_i16.p1	0.766571	Cysteine-rich venom protein OS=Protobothrops mucrosquamatus OX=103944 PE=2 SV=2	0.0007	38.5	Fucolectin-1 OS=Anguilla japonica OX=7937 PE=2 SV=1	3e-08	58.5
TRINITY_DN1956_c1_g1_i4.p1	0.724002	Cysteine-rich venom protein OS=Protobothrops mucrosquamatus OX=103944 PE=2 SV=2	0.0003	39.3	Fucolectin-1 OS=Anguilla japonica OX=7937 PE=2 SV=1	2e-08	58.5
TRINITY_DN1485_c0_g2_i2.p1	341.432	Cysteine-rich venom protein OS=Vipera berus OX=31155 PE=1 SV=1	1e-25	100	Peptidase inhibitor 16 OS=Mus musculus OX=10090 GN=Pi16 PE=1 SV=2	9e-30	123
TRINITY_DN1485_c0_g2_i1.p1	199.58	Cysteine-rich venom protein OS=Vipera berus OX=31155 PE=1 SV=1	1e-25	100	Peptidase inhibitor 16 OS=Mus musculus OX=10090 GN=Pi16 PE=1 SV=2	9e-30	123
TRINITY_DN8469_c0_g1_i2.p2	3.08774	Cysteine-rich venom protein pseudechetoxin-like OS=Hoplocephalus stephensii OX=196418 PE=2 SV=1	2e-07	47.8	Cysteine-rich secretory protein LCCL domain-containing 2 OS=Bos taurus OX=9913 GN=CRISPLD2 PE=2 SV=1	9e-07	53.9
TRINITY_DN8469_c0_g1_i1.p2	1.62291	Cysteine-rich venom protein pseudechetoxin-like OS=Hoplocephalus stephensii OX=196418 PE=2 SV=1	2e-07	47.8	Cysteine-rich secretory protein LCCL domain-containing 2 OS=Bos taurus OX=9913 GN=CRISPLD2 PE=2 SV=1	9e-07	53.9
TRINITY_DN596_c0_g2_i3.p1	29.7669	Cysteine-rich venom protein pseudechetoxin-like OS=Oxyuranus microlepidotus OX=111177 PE=2 SV=1	1e-14	67.4	Golgi-associated plant pathogenesis-related protein 1 OS=Homo sapiens OX=9606 GN=GLIPR2 PE=1 SV=3	6e-34	125
TRINITY_DN596_c0_g2_i6.p1	16.0091	Cysteine-rich venom protein pseudechetoxin-like OS=Oxyuranus microlepidotus OX=111177 PE=2 SV=1	1e-14	67.4	Golgi-associated plant pathogenesis-related protein 1 OS=Homo sapiens OX=9606 GN=GLIPR2 PE=1 SV=3	6e-34	125
TRINITY_DN596_c0_g2_i2.p1	185.508	Cysteine-rich venom protein pseudechetoxin-like OS=Oxyuranus scutellatus scutellatus OX=8667 PE=2 SV=1	2e-15	68.2	Golgi-associated plant pathogenesis-related protein 1 OS=Homo sapiens OX=9606 GN=GLIPR2 PE=1 SV=3	2e-35	126
TRINITY_DN596_c0_g2_i4.p1	100.72	Cysteine-rich venom protein pseudechetoxin-like OS=Oxyuranus scutellatus scutellatus OX=8667 PE=2 SV=1	2e-15	68.2	Golgi-associated plant pathogenesis-related protein 1 OS=Homo sapiens OX=9606 GN=GLIPR2 PE=1 SV=3	2e-35	126
TRINITY_DN1271_c0_g1_i1.p1	33.3642	Cysteine-rich venom protein pseudecin OS=Pseudechis porphyriacus OX=8671 PE=1 SV=1	2e-20	84	Golgi-associated plant pathogenesis-related protein 1 OS=Mus musculus OX=10090 GN=Glipr2 PE=1 SV=3	1e-27	108
TRINITY_DN3808_c0_g1_i10.p1	13.2077	Cysteine-rich venom protein VAR11 OS=Varanus varius OX=8559 PE=2 SV=1	1e-16	77.4	Cysteine-rich venom protein VAR11 OS=Varanus varius OX=8559 PE=2 SV=1	4e-14	77.4
TRINITY_DN3808_c0_g1_i4.p1	3.67997	Cysteine-rich venom protein VAR11 OS=Varanus varius OX=8559 PE=2 SV=1	2e-16	77.8	Cysteine-rich venom protein VAR11 OS=Varanus varius OX=8559 PE=2 SV=1	5e-14	77.8
TRINITY_DN84_c1_g1_i8.p1	48.834	Cysteine-rich venom protein VAR8 (Fragment) OS=Varanus acanthurus OX=62035 PE=2 SV=1	8e-20	85.1	Peptidase inhibitor 16 OS=Mus musculus OX=10090 GN=Pi16 PE=1 SV=2	3e-22	103
TRINITY_DN514_c0_g1_i4.p1	86.8783	Delta-actitoxin-Amc1a OS=Antheopsis maculata OX=280228 PE=1 SV=1	1e-12	61.2	Delta-actitoxin-Amc1a OS=Antheopsis maculata OX=280228 PE=1 SV=1	3e-10	61.2
TRINITY_DN514_c0_g1_i2.p1	47.6863	Delta-actitoxin-Amc1a OS=Antheopsis maculata OX=280228 PE=1 SV=1	4e-09	53.5	Delta-actitoxin-Amc1a OS=Antheopsis maculata OX=280228 PE=1 SV=1	1e-06	53.5
TRINITY_DN52837_c0_g1_i1.p1	15.4915	Delta-latroinsectotoxin-Lt1a OS=Latrodectus tredecimguttatus OX=6925 PE=1 SV=1	3e-32	131	Ankyrin-3 OS=Mus musculus OX=10090 GN=Ank3 PE=1 SV=1	1e-44	179
TRINITY_DN3707_c0_g2_i2.p1	5.75279	Delta-latroinsectotoxin-Lt1a OS=Latrodectus tredecimguttatus OX=6925 PE=1 SV=1	3e-07	48.9	Ankyrin repeat domain-containing protein 13C OS=Homo sapiens OX=9606 GN=ANKRD13C PE=2 SV=2	0	559
TRINITY_DN3707_c0_g2_i3.p1	5.68441	Delta-latroinsectotoxin-Lt1a OS=Latrodectus tredecimguttatus OX=6925 PE=1 SV=1	3e-07	48.9	Ankyrin repeat domain-containing protein 13C OS=Homo sapiens OX=9606 GN=ANKRD13C PE=2 SV=2	0	559
TRINITY_DN1254_c0_g1_i7.p1	4.90604	Delta-latroinsectotoxin-Lt1a OS=Latrodectus tredecimguttatus OX=6925 PE=1 SV=1	0.001	40.4	TPR and ankyrin repeat-containing protein 1 OS=Homo sapiens OX=9606 GN=TRANK1 PE=2 SV=4	2e-08	64.3
TRINITY_DN4541_c0_g1_i2.p1	4.14612	Delta-latroinsectotoxin-Lt1a OS=Latrodectus tredecimguttatus OX=6925 PE=1 SV=1	1e-09	55.1	Protein fem-1 homolog B OS=Rattus norvegicus OX=10116 GN=Fem1b PE=1 SV=1	7e-26	110
TRINITY_DN1127_c0_g1_i13.p1	2.80931	Delta-latroinsectotoxin-Lt1a OS=Latrodectus tredecimguttatus OX=6925 PE=1 SV=1	3e-16	79.3	85/88 kDa calcium-independent phospholipase A2 OS=Mus musculus OX=10090 GN=Pla2g6 PE=1 SV=3	0	593
TRINITY_DN9315_c0_g1_i1.p1	2.79819	Delta-latroinsectotoxin-Lt1a OS=Latrodectus tredecimguttatus OX=6925 PE=1 SV=1	3e-05	42	G patch domain and ankyrin repeat-containing protein 1 OS=Mus musculus OX=10090 GN=Gpank1 PE=2 SV=2	1e-34	135
TRINITY_DN14788_c0_g1_i1.p1	2.60345	Delta-latroinsectotoxin-Lt1a OS=Latrodectus tredecimguttatus OX=6925 PE=1 SV=1	6e-07	43.5	Ankyrin repeat and SOCS box protein 8 OS=Mus musculus OX=10090 GN=Asb8 PE=2 SV=1	3e-41	144
TRINITY_DN2696_c0_g1_i4.p1	2.4228	Delta-latroinsectotoxin-Lt1a OS=Latrodectus tredecimguttatus OX=6925 PE=1 SV=1	0.0008	40.8	TPR and ankyrin repeat-containing protein 1 OS=Homo sapiens OX=9606 GN=TRANK1 PE=2 SV=4	0.0002	50.8
TRINITY_DN39910_c0_g1_i1.p1	2.30006	Delta-latroinsectotoxin-Lt1a OS=Latrodectus tredecimguttatus OX=6925 PE=1 SV=1	9e-07	46.2	Serine/threonine-protein phosphatase 6 regulatory ankyrin repeat subunit C OS=Danio rerio OX=7955 GN=ankrd52 PE=2 SV=1	0.0008	44.7
TRINITY_DN2696_c0_g1_i7.p1	2.23018	Delta-latroinsectotoxin-Lt1a OS=Latrodectus tredecimguttatus OX=6925 PE=1 SV=1	0.0008	40.8	TPR and ankyrin repeat-containing protein 1 OS=Homo sapiens OX=9606 GN=TRANK1 PE=2 SV=4	0.0002	50.8
TRINITY_DN3738_c1_g4_i3.p1	2.20069	Delta-latroinsectotoxin-Lt1a OS=Latrodectus tredecimguttatus OX=6925 PE=1 SV=1	7e-06	46.2	Diacylglycerol kinase iota OS=Homo sapiens OX=9606 GN=DGKI PE=1 SV=1	0	1000
TRINITY_DN47862_c0_g1_i1.p1	2.08275	Delta-latroinsectotoxin-Lt1a OS=Latrodectus tredecimguttatus OX=6925 PE=1 SV=1	0.0002	35.8	Uveal autoantigen with coiled-coil domains and ankyrin repeats protein OS=Bos taurus OX=9913 GN=UACA PE=1 SV=1	3e-09	57.8
TRINITY_DN7174_c0_g1_i5.p1	2.04158	Delta-latroinsectotoxin-Lt1a OS=Latrodectus tredecimguttatus OX=6925 PE=1 SV=1	1e-30	123	Ankyrin repeat, PH and SEC7 domain containing protein secG OS=Dictyostelium discoideum OX=44689 GN=secG PE=2 SV=1	8e-31	130
TRINITY_DN7178_c0_g1_i2.p1	2.02295	Delta-latroinsectotoxin-Lt1a OS=Latrodectus tredecimguttatus OX=6925 PE=1 SV=1	3e-09	57	Tyrosine-protein kinase HTK16 OS=Hydra vulgaris OX=6087 GN=HTK16 PE=2 SV=1	2e-179	541
TRINITY_DN7178_c0_g1_i7.p1	2.02295	Delta-latroinsectotoxin-Lt1a OS=Latrodectus tredecimguttatus OX=6925 PE=1 SV=1	3e-09	57	Tyrosine-protein kinase HTK16 OS=Hydra vulgaris OX=6087 GN=HTK16 PE=2 SV=1	2e-179	541
TRINITY_DN15807_c0_g1_i2.p1	1.97126	Delta-latroinsectotoxin-Lt1a OS=Latrodectus tredecimguttatus OX=6925 PE=1 SV=1	0.0001	41.2	Transient receptor potential cation channel subfamily V member 3 OS=Mus musculus OX=10090 GN=Trpv3 PE=1 SV=2	1e-06	55.1
TRINITY_DN1127_c0_g1_i22.p1	1.95872	Delta-latroinsectotoxin-Lt1a OS=Latrodectus tredecimguttatus OX=6925 PE=1 SV=1	3e-16	79.3	85/88 kDa calcium-independent phospholipase A2 OS=Mus musculus OX=10090 GN=Pla2g6 PE=1 SV=3	0	593
TRINITY_DN1127_c0_g1_i21.p1	1.79321	Delta-latroinsectotoxin-Lt1a OS=Latrodectus tredecimguttatus OX=6925 PE=1 SV=1	3e-16	79.3	85/88 kDa calcium-independent phospholipase A2 OS=Mus musculus OX=10090 GN=Pla2g6 PE=1 SV=3	0	593
TRINITY_DN20262_c0_g1_i2.p1	1.75218	Delta-latroinsectotoxin-Lt1a OS=Latrodectus tredecimguttatus OX=6925 PE=1 SV=1	3e-09	52.8	CAP-Gly domain-containing linker protein 3 OS=Homo sapiens OX=9606 GN=CLIP3 PE=1 SV=3	1e-42	155
TRINITY_DN20316_c0_g1_i1.p1	1.55912	Delta-latroinsectotoxin-Lt1a OS=Latrodectus tredecimguttatus OX=6925 PE=1 SV=1	9e-24	99.8	Ankyrin repeat and death domain-containing protein 1A OS=Homo sapiens OX=9606 GN=ANKDD1A PE=2 SV=2	4e-11	67.8
TRINITY_DN1998_c0_g1_i12.p3	1.47243	Delta-latroinsectotoxin-Lt1a OS=Latrodectus tredecimguttatus OX=6925 PE=1 SV=1	8e-21	89.7	Kinase D-interacting substrate of 220 kDa OS=Rattus norvegicus OX=10116 GN=Kidins220 PE=1 SV=2	1e-19	94
TRINITY_DN2696_c0_g1_i2.p1	1.2128	Delta-latroinsectotoxin-Lt1a OS=Latrodectus tredecimguttatus OX=6925 PE=1 SV=1	0.0008	40.8	TPR and ankyrin repeat-containing protein 1 OS=Homo sapiens OX=9606 GN=TRANK1 PE=2 SV=4	0.0002	50.8
TRINITY_DN1127_c0_g1_i1.p1	1.18491	Delta-latroinsectotoxin-Lt1a OS=Latrodectus tredecimguttatus OX=6925 PE=1 SV=1	0.0005	39.7	85/88 kDa calcium-independent phospholipase A2 OS=Mus musculus OX=10090 GN=Pla2g6 PE=1 SV=3	0	594
TRINITY_DN31582_c0_g1_i1.p1	1.15051	Delta-latroinsectotoxin-Lt1a OS=Latrodectus tredecimguttatus OX=6925 PE=1 SV=1	2e-10	55.5	Ankyrin-3 OS=Rattus norvegicus OX=10116 GN=Ank3 PE=1 SV=3	3e-09	59.3
TRINITY_DN25314_c0_g1_i1.p1	1.07167	Delta-latroinsectotoxin-Lt1a OS=Latrodectus tredecimguttatus OX=6925 PE=1 SV=1	3e-05	38.5	Inversin OS=Gallus gallus OX=9031 GN=INVS PE=2 SV=2	1e-57	197
TRINITY_DN68553_c0_g1_i1.p1	1.00444	Delta-latroinsectotoxin-Lt1a OS=Latrodectus tredecimguttatus OX=6925 PE=1 SV=1	8e-06	41.2	Ankyrin repeat domain-containing protein 61 OS=Bos taurus OX=9913 GN=ANKRD61 PE=2 SV=1	6e-08	54.7
TRINITY_DN2696_c0_g1_i8.p1	0.986845	Delta-latroinsectotoxin-Lt1a OS=Latrodectus tredecimguttatus OX=6925 PE=1 SV=1	0.0009	40.4	TPR and ankyrin repeat-containing protein 1 OS=Homo sapiens OX=9606 GN=TRANK1 PE=2 SV=4	0.0002	50.8
TRINITY_DN1998_c0_g1_i11.p3	0.978882	Delta-latroinsectotoxin-Lt1a OS=Latrodectus tredecimguttatus OX=6925 PE=1 SV=1	8e-21	89.7	Kinase D-interacting substrate of 220 kDa OS=Rattus norvegicus OX=10116 GN=Kidins220 PE=1 SV=2	1e-19	94
TRINITY_DN6094_c0_g1_i3.p1	0.888903	Delta-latroinsectotoxin-Lt1a OS=Latrodectus tredecimguttatus OX=6925 PE=1 SV=1	0.0004	40	Krev interaction trapped protein 1 OS=Homo sapiens OX=9606 GN=KRIT1 PE=1 SV=2	2e-146	453
TRINITY_DN7178_c0_g1_i6.p1	0.810421	Delta-latroinsectotoxin-Lt1a OS=Latrodectus tredecimguttatus OX=6925 PE=1 SV=1	3e-09	57	Tyrosine-protein kinase HTK16 OS=Hydra vulgaris OX=6087 GN=HTK16 PE=2 SV=1	2e-179	541
TRINITY_DN3738_c1_g4_i2.p1	0.779557	Delta-latroinsectotoxin-Lt1a OS=Latrodectus tredecimguttatus OX=6925 PE=1 SV=1	7e-06	46.2	Diacylglycerol kinase iota OS=Homo sapiens OX=9606 GN=DGKI PE=1 SV=1	0	1000
TRINITY_DN6094_c0_g1_i2.p1	0.698767	Delta-latroinsectotoxin-Lt1a OS=Latrodectus tredecimguttatus OX=6925 PE=1 SV=1	5e-08	52.4	Krev interaction trapped protein 1 OS=Homo sapiens OX=9606 GN=KRIT1 PE=1 SV=2	5e-144	447
TRINITY_DN1127_c0_g1_i15.p1	0.675807	Delta-latroinsectotoxin-Lt1a OS=Latrodectus tredecimguttatus OX=6925 PE=1 SV=1	3e-16	79.3	85/88 kDa calcium-independent phospholipase A2 OS=Mus musculus OX=10090 GN=Pla2g6 PE=1 SV=3	0	593
TRINITY_DN2696_c0_g1_i3.p1	0.57421	Delta-latroinsectotoxin-Lt1a OS=Latrodectus tredecimguttatus OX=6925 PE=1 SV=1	0.0009	40.8	TPR and ankyrin repeat-containing protein 1 OS=Homo sapiens OX=9606 GN=TRANK1 PE=2 SV=4	0.0002	50.8
TRINITY_DN1998_c0_g1_i9.p1	0.538965	Delta-latroinsectotoxin-Lt1a OS=Latrodectus tredecimguttatus OX=6925 PE=1 SV=1	2e-06	46.6	Kinase D-interacting substrate of 220 kDa B OS=Danio rerio OX=7955 GN=kidins220b PE=1 SV=3	2e-136	437
TRINITY_DN2696_c0_g1_i1.p1	0.410667	Delta-latroinsectotoxin-Lt1a OS=Latrodectus tredecimguttatus OX=6925 PE=1 SV=1	0.0008	40.8	TPR and ankyrin repeat-containing protein 1 OS=Homo sapiens OX=9606 GN=TRANK1 PE=2 SV=4	0.0002	51.2
TRINITY_DN8947_c0_g1_i1.p1	4.82822	Dermonecrotic toxin LbSicTox-betaIA1a OS=Loxosceles boneti OX=283164 PE=1 SV=2	4e-06	43.9	Lysophospholipase D GDPD1 OS=Mus musculus OX=10090 GN=Gdpd1 PE=1 SV=1	5e-102	309
TRINITY_DN3456_c0_g1_i12.p1	2.51198	Elevenin-Vc1 OS=Conus victoriae OX=319920 PE=1 SV=1	5e-05	36.2	NA	NA	NA
TRINITY_DN3456_c0_g1_i5.p1	1.64937	Elevenin-Vc1 OS=Conus victoriae OX=319920 PE=1 SV=1	5e-05	36.2	NA	NA	NA
TRINITY_DN3456_c0_g1_i3.p3	1.19152	Elevenin-Vc1 OS=Conus victoriae OX=319920 PE=1 SV=1	5e-05	36.2	NA	NA	NA
TRINITY_DN10083_c0_g1_i1.p1	3.58623	Factor V activator RVV-V alpha OS=Daboia siamensis OX=343250 PE=1 SV=1	1e-12	63.2	Plasminogen (Fragment) OS=Equus caballus OX=9796 GN=PLG PE=1 SV=1	7e-16	81.6
TRINITY_DN965_c0_g1_i1.p1	26.632	Galactose-specific lectin nattectin OS=Thalassophryne nattereri OX=289382 PE=1 SV=1	3e-15	73.9	FRAS1-related extracellular matrix protein 1 OS=Homo sapiens OX=9606 GN=FREM1 PE=1 SV=3	0	1073
TRINITY_DN5567_c0_g1_i1.p1	5.5525	Galactose-specific lectin nattectin OS=Thalassophryne nattereri OX=289382 PE=1 SV=1	0.0002	40.4	Protein bark beetle OS=Drosophila melanogaster OX=7227 GN=bark PE=1 SV=1	2e-15	87.8
TRINITY_DN965_c0_g1_i2.p1	3.76133	Galactose-specific lectin nattectin OS=Thalassophryne nattereri OX=289382 PE=1 SV=1	3e-15	73.9	FRAS1-related extracellular matrix protein 1 OS=Homo sapiens OX=9606 GN=FREM1 PE=1 SV=3	0	1073
TRINITY_DN15583_c0_g1_i2.p1	2.37769	Galactose-specific lectin nattectin OS=Thalassophryne nattereri OX=289382 PE=1 SV=1	8e-07	44.7	C-type mannose receptor 2 OS=Homo sapiens OX=9606 GN=MRC2 PE=1 SV=2	0.0002	46.6
TRINITY_DN9047_c0_g1_i2.p1	1.64675	Galactose-specific lectin nattectin OS=Thalassophryne nattereri OX=289382 PE=1 SV=1	9e-21	82	Perlucin OS=Haliotis laevigata OX=36097 PE=1 SV=3	2e-24	97.8
TRINITY_DN37052_c0_g1_i1.p1	1.37019	Galactose-specific lectin nattectin OS=Thalassophryne nattereri OX=289382 PE=1 SV=1	4e-06	40.4	C-type lectin domain family 4 member E OS=Homo sapiens OX=9606 GN=CLEC4E PE=1 SV=1	1e-07	51.6
TRINITY_DN13404_c0_g1_i2.p1	1.02862	Galactose-specific lectin nattectin OS=Thalassophryne nattereri OX=289382 PE=1 SV=1	2e-05	37.7	NA	NA	NA
TRINITY_DN3497_c0_g1_i2.p2	0.939903	Galactose-specific lectin nattectin OS=Thalassophryne nattereri OX=289382 PE=1 SV=1	0.0001	35.4	Collectin-11 OS=Mus musculus OX=10090 GN=Colec11 PE=2 SV=2	0.0003	41.6
TRINITY_DN14418_c0_g2_i2.p1	0.834573	Galactose-specific lectin nattectin OS=Thalassophryne nattereri OX=289382 PE=1 SV=1	1e-06	44.3	Hemolymph lipopolysaccharide-binding protein OS=Periplaneta americana OX=6978 PE=1 SV=1	1e-07	56.2
TRINITY_DN15583_c0_g1_i1.p1	0.818504	Galactose-specific lectin nattectin OS=Thalassophryne nattereri OX=289382 PE=1 SV=1	8e-07	44.7	C-type mannose receptor 2 OS=Homo sapiens OX=9606 GN=MRC2 PE=1 SV=2	0.0004	45.8
TRINITY_DN39867_c0_g1_i1.p1	0.802314	Galactose-specific lectin nattectin OS=Thalassophryne nattereri OX=289382 PE=1 SV=1	9e-06	41.2	NA	NA	NA
TRINITY_DN8710_c0_g1_i2.p2	1.70141	Gilatoxin OS=Heloderma horridum horridum OX=8552 PE=1 SV=2	3e-05	37.7	Glandular kallikrein-7, submandibular/renal OS=Rattus norvegicus OX=10116 GN=Klk7 PE=1 SV=1	4e-08	53.1
TRINITY_DN800_c0_g1_i1.p1	130.117	Glutaminyl-peptide cyclotransferase OS=Boiga irregularis OX=92519 GN=QPCT PE=2 SV=1	5e-81	252	Glutaminyl-peptide cyclotransferase OS=Mus musculus OX=10090 GN=Qpct PE=1 SV=2	1e-84	267
TRINITY_DN3487_c0_g1_i1.p1	4.12265	Glutaminyl-peptide cyclotransferase OS=Bothrops jararaca OX=8724 GN=QPCT PE=2 SV=1	1e-05	44.7	Endoplasmic reticulum metallopeptidase 1 OS=Rattus norvegicus OX=10116 GN=Ermp1 PE=1 SV=1	0	631
TRINITY_DN3487_c0_g1_i3.p1	2.21482	Glutaminyl-peptide cyclotransferase OS=Bothrops jararaca OX=8724 GN=QPCT PE=2 SV=1	8e-06	44.7	Endoplasmic reticulum metallopeptidase 1 OS=Mus musculus OX=10090 GN=Ermp1 PE=1 SV=2	9e-167	509
TRINITY_DN3487_c0_g1_i2.p1	0.836891	Glutaminyl-peptide cyclotransferase OS=Bothrops jararaca OX=8724 GN=QPCT PE=2 SV=1	9e-06	44.7	Endoplasmic reticulum metallopeptidase 1 OS=Mus musculus OX=10090 GN=Ermp1 PE=1 SV=2	0	559
TRINITY_DN188_c0_g1_i3.p1	90.0183	Hemorrhagic metalloproteinase-disintegrin-like kaouthiagin OS=Naja kaouthia OX=8649 PE=1 SV=1	3e-10	58.2	Metalloprotease mig-17 OS=Caenorhabditis elegans OX=6239 GN=mig-17 PE=1 SV=3	1e-22	105
TRINITY_DN188_c0_g1_i8.p1	45.3649	Hemorrhagic metalloproteinase-disintegrin-like kaouthiagin OS=Naja kaouthia OX=8649 PE=1 SV=1	3e-10	58.2	Metalloprotease mig-17 OS=Caenorhabditis elegans OX=6239 GN=mig-17 PE=1 SV=3	6e-23	105
TRINITY_DN7766_c0_g1_i1.p1	1.21631	Hyaluronidase conohyal-Cn1 OS=Conus consors OX=101297 PE=1 SV=1	3e-24	100	Hyaluronidase conohyal-Cn1 OS=Conus consors OX=101297 PE=1 SV=1	7e-22	100
TRINITY_DN7766_c0_g1_i2.p1	1.57157	Hyaluronidase conohyal-P1 OS=Conus purpurascens OX=41690 PE=1 SV=1	3e-10	52.8	Hyaluronidase-3 OS=Pongo abelii OX=9601 GN=HYAL3 PE=2 SV=1	8e-10	58.9
TRINITY_DN16015_c0_g2_i1.p1	1.15287	Hyaluronidase conohyal-P1 OS=Conus purpurascens OX=41690 PE=1 SV=1	2e-06	41.6	Hyaluronidase conohyal-P1 OS=Conus purpurascens OX=41690 PE=1 SV=1	0.0004	41.6
TRINITY_DN1756_c0_g1_i1.p1	36.5618	Hyaluronidase OS=Crotalus adamanteus OX=8729 PE=1 SV=1	7e-60	201	Hyaluronidase-3 OS=Mus musculus OX=10090 GN=Hyal3 PE=1 SV=2	5e-61	209
TRINITY_DN19841_c0_g1_i1.p1	2.33744	Hyaluronidase-1 OS=Bitis arietans OX=8692 PE=2 SV=1	3e-77	247	Hyaluronidase-1 OS=Homo sapiens OX=9606 GN=HYAL1 PE=1 SV=2	1e-80	261
TRINITY_DN40382_c0_g1_i1.p1	2.874	Hyaluronidase-1 OS=Mesobuthus martensii OX=34649 PE=1 SV=2	5e-54	184	Hyaluronidase (Fragment) OS=Polistes annularis OX=27505 PE=1 SV=1	1e-53	188
TRINITY_DN1569_c0_g2_i2.p1	2.74371	Hyaluronidase-1 OS=Mesobuthus martensii OX=34649 PE=1 SV=2	3e-60	201	Hyaluronidase-1 OS=Mesobuthus martensii OX=34649 PE=1 SV=2	8e-58	201
TRINITY_DN69999_c0_g1_i1.p1	1.33704	Hyaluronidase-1 OS=Mesobuthus martensii OX=34649 PE=1 SV=2	3e-40	141	Hyaluronidase-1 OS=Mesobuthus martensii OX=34649 PE=1 SV=2	8e-38	141
TRINITY_DN8233_c0_g1_i2.p1	1.35171	Inactive hyaluronidase B OS=Vespula vulgaris OX=7454 PE=1 SV=1	6e-08	46.6	Inactive hyaluronidase B OS=Vespula vulgaris OX=7454 PE=1 SV=1	2e-05	46.6
TRINITY_DN19_c0_g1_i9.p1	37.0463	Insulin-like growth factor-binding protein-related protein 1 OS=Cupiennius salei OX=6928 PE=2 SV=1	3e-05	44.7	Muscle M-line assembly protein unc-89 OS=Caenorhabditis elegans OX=6239 GN=unc-89 PE=1 SV=3	4e-15	87
TRINITY_DN300_c0_g1_i4.p1	32.0357	Insulin-like growth factor-binding protein-related protein 1 OS=Cupiennius salei OX=6928 PE=2 SV=1	3e-47	157	Insulin-like growth factor-binding protein-related protein 1 OS=Cupiennius salei OX=6928 PE=2 SV=1	8e-45	157
TRINITY_DN3720_c0_g1_i1.p1	23.5701	Insulin-like growth factor-binding protein-related protein 1 OS=Cupiennius salei OX=6928 PE=2 SV=1	3e-06	42.7	SPARC-like protein 1 OS=Homo sapiens OX=9606 GN=SPARCL1 PE=1 SV=2	9e-07	52
TRINITY_DN610_c0_g1_i4.p1	18.0669	Insulin-like growth factor-binding protein-related protein 1 OS=Cupiennius salei OX=6928 PE=2 SV=1	4e-06	45.4	Receptor-type tyrosine-protein phosphatase F OS=Mus musculus OX=10090 GN=Ptprf PE=1 SV=1	4e-62	233
TRINITY_DN19_c0_g1_i1.p1	16.1032	Insulin-like growth factor-binding protein-related protein 1 OS=Cupiennius salei OX=6928 PE=2 SV=1	3e-05	44.7	Muscle M-line assembly protein unc-89 OS=Caenorhabditis elegans OX=6239 GN=unc-89 PE=1 SV=3	3e-15	87.4
TRINITY_DN300_c0_g1_i6.p1	15.6519	Insulin-like growth factor-binding protein-related protein 1 OS=Cupiennius salei OX=6928 PE=2 SV=1	3e-47	157	Insulin-like growth factor-binding protein-related protein 1 OS=Cupiennius salei OX=6928 PE=2 SV=1	8e-45	157
TRINITY_DN19_c0_g1_i4.p1	10.5415	Insulin-like growth factor-binding protein-related protein 1 OS=Cupiennius salei OX=6928 PE=2 SV=1	3e-05	44.7	Muscle M-line assembly protein unc-89 OS=Caenorhabditis elegans OX=6239 GN=unc-89 PE=1 SV=3	4e-15	87
TRINITY_DN157_c0_g2_i18.p1	9.97893	Insulin-like growth factor-binding protein-related protein 1 OS=Cupiennius salei OX=6928 PE=2 SV=1	0.0002	41.6	Tyrosine-protein phosphatase Lar OS=Drosophila melanogaster OX=7227 GN=Lar PE=1 SV=2	8e-47	189
TRINITY_DN610_c0_g1_i7.p1	8.4964	Insulin-like growth factor-binding protein-related protein 1 OS=Cupiennius salei OX=6928 PE=2 SV=1	4e-06	45.4	Receptor-type tyrosine-protein phosphatase F OS=Mus musculus OX=10090 GN=Ptprf PE=1 SV=1	4e-62	233
TRINITY_DN2786_c0_g1_i5.p1	8.09965	Insulin-like growth factor-binding protein-related protein 1 OS=Cupiennius salei OX=6928 PE=2 SV=1	0.0001	42.4	Roundabout homolog 1 OS=Mus musculus OX=10090 GN=Robo1 PE=1 SV=1	2e-32	142
TRINITY_DN2720_c1_g3_i1.p1	7.9923	Insulin-like growth factor-binding protein-related protein 1 OS=Cupiennius salei OX=6928 PE=2 SV=1	0.0007	39.7	Protein sidekick-2 OS=Gallus gallus OX=9031 GN=SDK2 PE=1 SV=2	0	1295
TRINITY_DN2786_c0_g1_i3.p1	7.25199	Insulin-like growth factor-binding protein-related protein 1 OS=Cupiennius salei OX=6928 PE=2 SV=1	0.0001	42.4	Roundabout homolog 1 OS=Mus musculus OX=10090 GN=Robo1 PE=1 SV=1	2e-32	142
TRINITY_DN2460_c0_g1_i2.p1	6.12279	Insulin-like growth factor-binding protein-related protein 1 OS=Cupiennius salei OX=6928 PE=2 SV=1	2e-05	43.5	Inactive tyrosine-protein kinase transmembrane receptor ROR1 OS=Mus musculus OX=10090 GN=Ror1 PE=2 SV=2	0	634
TRINITY_DN2720_c1_g3_i3.p1	6.02023	Insulin-like growth factor-binding protein-related protein 1 OS=Cupiennius salei OX=6928 PE=2 SV=1	0.0008	37.7	Protein sidekick-2 OS=Gallus gallus OX=9031 GN=SDK2 PE=1 SV=2	2e-16	87.4
TRINITY_DN4832_c0_g1_i5.p1	5.54197	Insulin-like growth factor-binding protein-related protein 1 OS=Cupiennius salei OX=6928 PE=2 SV=1	2e-06	46.6	Fucolectin-6 OS=Anguilla japonica OX=7937 PE=2 SV=1	2e-12	72
TRINITY_DN2460_c0_g1_i1.p1	4.87273	Insulin-like growth factor-binding protein-related protein 1 OS=Cupiennius salei OX=6928 PE=2 SV=1	2e-05	43.5	Inactive tyrosine-protein kinase transmembrane receptor ROR1 OS=Mus musculus OX=10090 GN=Ror1 PE=2 SV=2	0	634
TRINITY_DN2786_c0_g1_i8.p1	4.85142	Insulin-like growth factor-binding protein-related protein 1 OS=Cupiennius salei OX=6928 PE=2 SV=1	0.0001	42.4	Roundabout homolog 1 OS=Mus musculus OX=10090 GN=Robo1 PE=1 SV=1	2e-32	142
TRINITY_DN19_c0_g1_i5.p2	4.75389	Insulin-like growth factor-binding protein-related protein 1 OS=Cupiennius salei OX=6928 PE=2 SV=1	5e-06	45.4	Muscle M-line assembly protein unc-89 OS=Caenorhabditis elegans OX=6239 GN=unc-89 PE=1 SV=3	5e-18	94
TRINITY_DN610_c0_g1_i2.p1	3.43398	Insulin-like growth factor-binding protein-related protein 1 OS=Cupiennius salei OX=6928 PE=2 SV=1	1e-05	43.5	Tyrosine-protein phosphatase Lar OS=Drosophila melanogaster OX=7227 GN=Lar PE=1 SV=2	0.0004	47.8
TRINITY_DN157_c0_g1_i1.p1	3.38595	Insulin-like growth factor-binding protein-related protein 1 OS=Cupiennius salei OX=6928 PE=2 SV=1	8e-06	45.8	Tyrosine-protein phosphatase Lar OS=Drosophila melanogaster OX=7227 GN=Lar PE=1 SV=2	3e-127	447
TRINITY_DN4832_c0_g1_i12.p2	2.61581	Insulin-like growth factor-binding protein-related protein 1 OS=Cupiennius salei OX=6928 PE=2 SV=1	7e-07	46.2	Neogenin (Fragment) OS=Rattus norvegicus OX=10116 GN=Neo1 PE=1 SV=1	1e-05	51.2
TRINITY_DN157_c0_g2_i2.p1	2.19352	Insulin-like growth factor-binding protein-related protein 1 OS=Cupiennius salei OX=6928 PE=2 SV=1	0.0002	41.2	Tyrosine-protein phosphatase Lar OS=Drosophila melanogaster OX=7227 GN=Lar PE=1 SV=2	0	1609
TRINITY_DN4832_c0_g1_i6.p1	2.01759	Insulin-like growth factor-binding protein-related protein 1 OS=Cupiennius salei OX=6928 PE=2 SV=1	2e-06	46.6	Fucolectin-5 OS=Anguilla japonica OX=7937 PE=2 SV=1	3e-14	76.6
TRINITY_DN157_c0_g1_i4.p1	1.90888	Insulin-like growth factor-binding protein-related protein 1 OS=Cupiennius salei OX=6928 PE=2 SV=1	7e-06	45.8	Receptor-type tyrosine-protein phosphatase delta OS=Mus musculus OX=10090 GN=Ptprd PE=1 SV=3	2e-133	465
TRINITY_DN4978_c0_g1_i7.p1	1.77439	Insulin-like growth factor-binding protein-related protein 1 OS=Cupiennius salei OX=6928 PE=2 SV=1	0.0006	39.3	Muscle M-line assembly protein unc-89 OS=Caenorhabditis elegans OX=6239 GN=unc-89 PE=1 SV=3	2e-35	151
TRINITY_DN7258_c0_g1_i7.p1	1.71925	Insulin-like growth factor-binding protein-related protein 1 OS=Cupiennius salei OX=6928 PE=2 SV=1	0.0003	40.4	Neogenin (Fragment) OS=Gallus gallus OX=9031 PE=2 SV=1	0	863
TRINITY_DN4978_c0_g1_i17.p1	1.68113	Insulin-like growth factor-binding protein-related protein 1 OS=Cupiennius salei OX=6928 PE=2 SV=1	0.0006	39.3	Muscle M-line assembly protein unc-89 OS=Caenorhabditis elegans OX=6239 GN=unc-89 PE=1 SV=3	2e-35	151
TRINITY_DN4832_c0_g1_i9.p3	1.61456	Insulin-like growth factor-binding protein-related protein 1 OS=Cupiennius salei OX=6928 PE=2 SV=1	7e-07	46.2	Neogenin (Fragment) OS=Rattus norvegicus OX=10116 GN=Neo1 PE=1 SV=1	1e-05	51.2
TRINITY_DN8625_c0_g2_i2.p1	1.56083	Insulin-like growth factor-binding protein-related protein 1 OS=Cupiennius salei OX=6928 PE=2 SV=1	7e-07	47.8	Protein turtle OS=Drosophila melanogaster OX=7227 GN=tutl PE=1 SV=2	8e-129	427
TRINITY_DN7437_c0_g1_i2.p1	1.39167	Insulin-like growth factor-binding protein-related protein 1 OS=Cupiennius salei OX=6928 PE=2 SV=1	8e-07	44.7	Muscle M-line assembly protein unc-89 OS=Caenorhabditis elegans OX=6239 GN=unc-89 PE=1 SV=3	0.001	43.5
TRINITY_DN2460_c0_g1_i3.p1	1.3821	Insulin-like growth factor-binding protein-related protein 1 OS=Cupiennius salei OX=6928 PE=2 SV=1	2e-05	43.5	Inactive tyrosine-protein kinase transmembrane receptor ROR1 OS=Mus musculus OX=10090 GN=Ror1 PE=2 SV=2	0	634
TRINITY_DN2460_c0_g1_i6.p1	1.36782	Insulin-like growth factor-binding protein-related protein 1 OS=Cupiennius salei OX=6928 PE=2 SV=1	2e-05	43.5	Inactive tyrosine-protein kinase transmembrane receptor ROR1 OS=Mus musculus OX=10090 GN=Ror1 PE=2 SV=2	0	634
TRINITY_DN27922_c0_g1_i1.p1	1.34722	Insulin-like growth factor-binding protein-related protein 1 OS=Cupiennius salei OX=6928 PE=2 SV=1	6e-05	40.4	Protein amalgam OS=Drosophila melanogaster OX=7227 GN=Ama PE=2 SV=2	2e-28	117
TRINITY_DN4978_c0_g1_i12.p1	1.30866	Insulin-like growth factor-binding protein-related protein 1 OS=Cupiennius salei OX=6928 PE=2 SV=1	0.0006	39.3	Muscle M-line assembly protein unc-89 OS=Caenorhabditis elegans OX=6239 GN=unc-89 PE=1 SV=3	2e-35	151
TRINITY_DN2786_c0_g1_i7.p1	1.09206	Insulin-like growth factor-binding protein-related protein 1 OS=Cupiennius salei OX=6928 PE=2 SV=1	0.001	38.5	Roundabout homolog 2 OS=Homo sapiens OX=9606 GN=ROBO2 PE=1 SV=2	5e-29	130
TRINITY_DN3918_c0_g1_i3.p1	1.04068	Insulin-like growth factor-binding protein-related protein 1 OS=Cupiennius salei OX=6928 PE=2 SV=1	0.001	38.5	Titin OS=Homo sapiens OX=9606 GN=TTN PE=1 SV=4	1e-05	53.5
TRINITY_DN2786_c0_g1_i9.p1	1.02743	Insulin-like growth factor-binding protein-related protein 1 OS=Cupiennius salei OX=6928 PE=2 SV=1	7e-05	42.7	Roundabout homolog 1 OS=Mus musculus OX=10090 GN=Robo1 PE=1 SV=1	5e-32	141
TRINITY_DN7437_c0_g1_i5.p3	0.999496	Insulin-like growth factor-binding protein-related protein 1 OS=Cupiennius salei OX=6928 PE=2 SV=1	8e-07	43.9	Muscle M-line assembly protein unc-89 OS=Caenorhabditis elegans OX=6239 GN=unc-89 PE=1 SV=3	0.0004	43.9
TRINITY_DN7258_c0_g1_i6.p1	0.884974	Insulin-like growth factor-binding protein-related protein 1 OS=Cupiennius salei OX=6928 PE=2 SV=1	0.0002	40.4	Neogenin (Fragment) OS=Gallus gallus OX=9031 PE=2 SV=1	8e-24	112
TRINITY_DN66242_c0_g1_i1.p1	0.850205	Insulin-like growth factor-binding protein-related protein 1 OS=Cupiennius salei OX=6928 PE=2 SV=1	0.0003	35.4	Striated muscle preferentially expressed protein kinase OS=Danio rerio OX=7955 GN=speg PE=2 SV=1	2e-05	46.6
TRINITY_DN7437_c0_g1_i7.p3	0.725802	Insulin-like growth factor-binding protein-related protein 1 OS=Cupiennius salei OX=6928 PE=2 SV=1	7e-07	44.3	Hemicentin-2 OS=Homo sapiens OX=9606 GN=HMCN2 PE=2 SV=3	0.0005	43.5
TRINITY_DN4978_c0_g1_i16.p1	0.58129	Insulin-like growth factor-binding protein-related protein 1 OS=Cupiennius salei OX=6928 PE=2 SV=1	0.0008	39.7	Titin OS=Homo sapiens OX=9606 GN=TTN PE=1 SV=4	6e-18	95.5
TRINITY_DN4832_c0_g1_i1.p3	0.544294	Insulin-like growth factor-binding protein-related protein 1 OS=Cupiennius salei OX=6928 PE=2 SV=1	7e-07	46.2	Neogenin (Fragment) OS=Rattus norvegicus OX=10116 GN=Neo1 PE=1 SV=1	3e-15	80.5
TRINITY_DN499_c0_g1_i3.p1	0.513586	Insulin-like growth factor-binding protein-related protein 1 OS=Cupiennius salei OX=6928 PE=2 SV=1	0.0009	40	Basement membrane-specific heparan sulfate proteoglycan core protein OS=Homo sapiens OX=9606 GN=HSPG2 PE=1 SV=4	2e-72	275
TRINITY_DN4978_c0_g1_i1.p1	0.409892	Insulin-like growth factor-binding protein-related protein 1 OS=Cupiennius salei OX=6928 PE=2 SV=1	0.001	39.7	Titin OS=Homo sapiens OX=9606 GN=TTN PE=1 SV=4	7e-17	92.4
TRINITY_DN4978_c0_g1_i2.p1	0.344266	Insulin-like growth factor-binding protein-related protein 1 OS=Cupiennius salei OX=6928 PE=2 SV=1	0.001	39.7	Titin OS=Homo sapiens OX=9606 GN=TTN PE=1 SV=4	7e-17	92.4
TRINITY_DN19_c0_g1_i8.p1	0.0663705	Insulin-like growth factor-binding protein-related protein 1 OS=Cupiennius salei OX=6928 PE=2 SV=1	3e-05	44.7	Muscle M-line assembly protein unc-89 OS=Caenorhabditis elegans OX=6239 GN=unc-89 PE=1 SV=3	3e-15	87.4
TRINITY_DN19_c0_g1_i10.p2	0.019655	Insulin-like growth factor-binding protein-related protein 1 OS=Cupiennius salei OX=6928 PE=2 SV=1	5e-06	45.4	Muscle M-line assembly protein unc-89 OS=Caenorhabditis elegans OX=6239 GN=unc-89 PE=1 SV=3	5e-18	94
TRINITY_DN19_c0_g1_i11.p1	5.78e-11	Insulin-like growth factor-binding protein-related protein 1 OS=Cupiennius salei OX=6928 PE=2 SV=1	3e-05	44.7	Muscle M-line assembly protein unc-89 OS=Caenorhabditis elegans OX=6239 GN=unc-89 PE=1 SV=3	4e-15	87.4
TRINITY_DN610_c0_g1_i1.p1	0	Insulin-like growth factor-binding protein-related protein 1 OS=Cupiennius salei OX=6928 PE=2 SV=1	4e-06	45.4	Receptor-type tyrosine-protein phosphatase F OS=Mus musculus OX=10090 GN=Ptprf PE=1 SV=1	4e-62	233
TRINITY_DN1799_c0_g1_i20.p2	4.15192	Kininogen-1a OS=Bombina maxima OX=161274 PE=1 SV=1	0.0002	38.9	DNA-directed RNA polymerase II subunit RPB1 OS=Drosophila melanogaster OX=7227 GN=RpII215 PE=3 SV=4	1e-31	132
TRINITY_DN1799_c0_g1_i15.p2	2.1126	Kininogen-1a OS=Bombina maxima OX=161274 PE=1 SV=1	0.0002	38.9	DNA-directed RNA polymerase II subunit RPB1 OS=Drosophila melanogaster OX=7227 GN=RpII215 PE=3 SV=4	1e-31	132
TRINITY_DN1799_c0_g1_i9.p2	1.13754	Kininogen-1a OS=Bombina maxima OX=161274 PE=1 SV=1	0.0008	36.2	DNA-directed RNA polymerase II subunit RPB1 OS=Plasmodium falciparum (isolate CDC / Honduras) OX=5836 GN=RPII PE=3 SV=1	1e-26	114
TRINITY_DN2925_c0_g1_i1.p1	6.09522	Kininogen-1b OS=Bombina maxima OX=161274 PE=1 SV=1	0.0004	38.5	Reticulocyte-binding protein 2 homolog a OS=Plasmodium falciparum (isolate 3D7) OX=36329 GN=PF13_0198 PE=1 SV=1	0.0008	46.6
TRINITY_DN1968_c0_g4_i1.p1	10.8966	Kunitz-type serine protease inhibitor C OS=Bungarus candidus OX=92438 PE=2 SV=2	6e-10	56.6	Kielin/chordin-like protein OS=Homo sapiens OX=9606 GN=KCP PE=2 SV=3	7e-10	68.9
TRINITY_DN1408_c0_g1_i4.p1	16.7205	Kunitz-type serine protease inhibitor conotoxin Cal9.1d (Fragment) OS=Californiconus californicus OX=1736779 PE=2 SV=1	2e-17	70.1	Kunitz-type serine protease inhibitor conotoxin Cal9.1d (Fragment) OS=Californiconus californicus OX=1736779 PE=2 SV=1	4e-15	70.1
TRINITY_DN4536_c0_g1_i1.p1	3.67573	Kunitz-type serine protease inhibitor conotoxin Cal9.1d (Fragment) OS=Californiconus californicus OX=1736779 PE=2 SV=1	5e-12	59.7	Salivary glue protein Sgs-4 OS=Drosophila melanogaster OX=7227 GN=Sgs4 PE=2 SV=1	5e-11	67.4
TRINITY_DN4519_c1_g2_i5.p1	0.415435	Kunitz-type serine protease inhibitor HCRG21 OS=Heteractis crispa OX=175771 PE=3 SV=1	5e-11	52.4	PI-stichotoxin-Hcr2e OS=Heteractis crispa OX=175771 PE=1 SV=1	7e-10	56.2
TRINITY_DN1824_c0_g1_i8.p1	9.41842	Kunitz-type U1-aranetoxin-Av1a OS=Araneus ventricosus OX=182803 PE=2 SV=1	9e-10	48.9	Kunitz-type U1-aranetoxin-Av1a OS=Araneus ventricosus OX=182803 PE=2 SV=1	2e-07	48.9
TRINITY_DN6423_c0_g3_i1.p1	8.65737	L-amino acid oxidase (Fragment) OS=Bothrops pictus OX=133440 PE=1 SV=1	0.0003	39.3	Peroxisomal N(1)-acetyl-spermine/spermidine oxidase OS=Bos taurus OX=9913 GN=PAOX PE=1 SV=3	7e-91	293
TRINITY_DN2031_c0_g1_i3.p1	12.2313	L-amino acid oxidase OS=Cerastes cerastes OX=8697 PE=1 SV=1	2e-06	47	CoB--CoM heterodisulfide reductase iron-sulfur subunit A 2 OS=Methanopyrus kandleri (strain AV19 / DSM 6324 / JCM 9639 / NBRC 100938) OX=190192 GN=hdrA2 PE=3 SV=1	8e-06	52.4
TRINITY_DN2031_c0_g1_i1.p1	11.4422	L-amino acid oxidase OS=Cerastes cerastes OX=8697 PE=1 SV=1	2e-06	47	CoB--CoM heterodisulfide reductase iron-sulfur subunit A 2 OS=Methanopyrus kandleri (strain AV19 / DSM 6324 / JCM 9639 / NBRC 100938) OX=190192 GN=hdrA2 PE=3 SV=1	8e-06	52.4
TRINITY_DN2174_c0_g2_i1.p1	4.54557	L-amino acid oxidase OS=Cerastes cerastes OX=8697 PE=1 SV=1	0.0008	38.1	Prenylcysteine oxidase OS=Mus musculus OX=10090 GN=Pcyox1 PE=1 SV=1	6e-96	306
TRINITY_DN78542_c0_g1_i1.p1	2.09126	L-amino acid oxidase OS=Cerastes cerastes OX=8697 PE=1 SV=1	1e-07	46.6	Protoporphyrinogen oxidase OS=Bos taurus OX=9913 GN=PPOX PE=1 SV=2	8e-31	120
TRINITY_DN39863_c0_g1_i1.p1	47.0644	L-amino acid oxidase OS=Micrurus mipartitus OX=430902 PE=1 SV=1	5e-09	54.3	Polyamine oxidase 1 OS=Zea mays OX=4577 GN=MPAO1 PE=1 SV=1	1e-82	271
TRINITY_DN8802_c0_g1_i2.p1	5.0052	L-amino acid oxidase OS=Micrurus mipartitus OX=430902 PE=1 SV=1	7e-08	52	Lysine-specific histone demethylase 1B OS=Homo sapiens OX=9606 GN=KDM1B PE=1 SV=3	0	713
TRINITY_DN8802_c0_g1_i5.p1	0.88856	L-amino acid oxidase OS=Micrurus mipartitus OX=430902 PE=1 SV=1	7e-08	52	Lysine-specific histone demethylase 1B OS=Homo sapiens OX=9606 GN=KDM1B PE=1 SV=3	0	713
TRINITY_DN3120_c0_g1_i8.p1	8.20516	L-amino-acid oxidase (Fragment) OS=Bothrops jararacussu OX=8726 PE=1 SV=1	6e-08	51.6	All-trans-retinol 13,14-reductase OS=Danio rerio OX=7955 GN=retsat PE=1 SV=1	0	575
TRINITY_DN3120_c0_g1_i13.p2	6.23884	L-amino-acid oxidase (Fragment) OS=Bothrops jararacussu OX=8726 PE=1 SV=1	6e-08	51.6	All-trans-retinol 13,14-reductase OS=Danio rerio OX=7955 GN=retsat PE=1 SV=1	0	575
TRINITY_DN3120_c0_g1_i1.p2	2.05792	L-amino-acid oxidase (Fragment) OS=Bothrops jararacussu OX=8726 PE=1 SV=1	6e-08	51.6	All-trans-retinol 13,14-reductase OS=Danio rerio OX=7955 GN=retsat PE=1 SV=1	0	575
TRINITY_DN13564_c0_g1_i2.p1	5.60981	L-amino-acid oxidase (Fragment) OS=Naja atra OX=8656 PE=1 SV=2	5e-14	70.1	Spermine oxidase OS=Homo sapiens OX=9606 GN=SMOX PE=1 SV=1	5e-85	278
TRINITY_DN2653_c0_g2_i2.p1	8.49114	L-amino-acid oxidase OS=Bungarus multicinctus OX=8616 PE=2 SV=1	1e-22	97.4	Probable flavin-containing monoamine oxidase A OS=Dictyostelium discoideum OX=44689 GN=maoA PE=3 SV=1	1e-76	254
TRINITY_DN8008_c0_g1_i3.p1	0.92696	L-amino-acid oxidase OS=Daboia russelii OX=8707 PE=1 SV=1	0.0009	35.8	FAD-dependent oxidoreductase domain-containing protein 1 OS=Xenopus laevis OX=8355 GN=foxred1 PE=2 SV=1	2e-28	115
TRINITY_DN10808_c0_g1_i3.p1	13.5971	L-amino-acid oxidase OS=Ophiophagus hannah OX=8665 PE=1 SV=3	0.0008	38.1	Dimethylaniline monooxygenase [N-oxide-forming] 2 OS=Rattus norvegicus OX=10116 GN=Fmo2 PE=2 SV=3	4e-95	306
TRINITY_DN15416_c0_g1_i3.p1	8.79686	L-amino-acid oxidase OS=Ophiophagus hannah OX=8665 PE=1 SV=3	3e-12	65.9	Lysine-specific histone demethylase 1A OS=Homo sapiens OX=9606 GN=KDM1A PE=1 SV=2	0	1055
TRINITY_DN10808_c0_g1_i4.p1	3.83847	L-amino-acid oxidase OS=Ophiophagus hannah OX=8665 PE=1 SV=3	0.0009	38.1	Dimethylaniline monooxygenase [N-oxide-forming] 2 OS=Oryctolagus cuniculus OX=9986 GN=FMO2 PE=1 SV=3	3e-89	293
TRINITY_DN10808_c0_g1_i5.p1	1.77375	L-amino-acid oxidase OS=Ophiophagus hannah OX=8665 PE=1 SV=3	0.0009	38.1	Dimethylaniline monooxygenase [N-oxide-forming] 2 OS=Oryctolagus cuniculus OX=9986 GN=FMO2 PE=1 SV=3	3e-89	293
TRINITY_DN10808_c0_g1_i2.p1	1.4252	L-amino-acid oxidase OS=Ophiophagus hannah OX=8665 PE=1 SV=3	0.0008	38.1	Dimethylaniline monooxygenase [N-oxide-forming] 2 OS=Rattus norvegicus OX=10116 GN=Fmo2 PE=2 SV=3	4e-95	306
TRINITY_DN252_c0_g1_i4.p1	3359.22	Nematocyst expressed protein 6 OS=Nematostella vectensis OX=45351 PE=2 SV=1	5e-21	90.9	Zinc metalloproteinase nas-13 OS=Caenorhabditis elegans OX=6239 GN=nas-13 PE=2 SV=5	1e-31	132
TRINITY_DN52958_c0_g1_i1.p1	1546.41	Nematocyst expressed protein 6 OS=Nematostella vectensis OX=45351 PE=2 SV=1	4e-21	91.7	Blastula protease 10 OS=Paracentrotus lividus OX=7656 GN=BP10 PE=2 SV=1	1e-30	131
TRINITY_DN1296_c0_g1_i1.p1	1471.22	Nematocyst expressed protein 6 OS=Nematostella vectensis OX=45351 PE=2 SV=1	7e-27	105	Zinc metalloproteinase nas-7 OS=Caenorhabditis elegans OX=6239 GN=nas-7 PE=2 SV=2	4e-37	144
TRINITY_DN65460_c0_g1_i1.p1	1419.2	Nematocyst expressed protein 6 OS=Nematostella vectensis OX=45351 PE=2 SV=1	2e-31	116	Zinc metalloproteinase dpy-31 OS=Caenorhabditis elegans OX=6239 GN=dpy-31 PE=1 SV=2	2e-39	149
TRINITY_DN1680_c0_g1_i1.p1	928.078	Nematocyst expressed protein 6 OS=Nematostella vectensis OX=45351 PE=2 SV=1	2e-30	117	Zinc metalloproteinase nas-15 OS=Caenorhabditis elegans OX=6239 GN=nas-15 PE=2 SV=2	1e-46	177
TRINITY_DN79142_c0_g1_i1.p1	906.487	Nematocyst expressed protein 6 OS=Nematostella vectensis OX=45351 PE=2 SV=1	4e-27	105	Low choriolytic enzyme OS=Oryzias latipes OX=8090 GN=lce PE=1 SV=1	1e-35	135
TRINITY_DN861_c0_g1_i1.p1	835.944	Nematocyst expressed protein 6 OS=Nematostella vectensis OX=45351 PE=2 SV=1	7e-21	90.1	Zinc metalloproteinase nas-36 OS=Brugia malayi OX=6279 GN=nas-36 PE=1 SV=1	6e-29	125
TRINITY_DN252_c0_g1_i1.p1	600.95	Nematocyst expressed protein 6 OS=Nematostella vectensis OX=45351 PE=2 SV=1	6e-21	90.9	Zinc metalloproteinase nas-13 OS=Caenorhabditis elegans OX=6239 GN=nas-13 PE=2 SV=5	1e-31	132
TRINITY_DN861_c0_g1_i2.p1	486.341	Nematocyst expressed protein 6 OS=Nematostella vectensis OX=45351 PE=2 SV=1	7e-21	90.1	Zinc metalloproteinase nas-36 OS=Brugia malayi OX=6279 GN=nas-36 PE=1 SV=1	6e-29	125
TRINITY_DN1503_c0_g1_i2.p1	393.775	Nematocyst expressed protein 6 OS=Nematostella vectensis OX=45351 PE=2 SV=1	3e-33	126	Blastula protease 10 OS=Paracentrotus lividus OX=7656 GN=BP10 PE=2 SV=1	2e-38	152
TRINITY_DN13_c0_g1_i2.p1	182.465	Nematocyst expressed protein 6 OS=Nematostella vectensis OX=45351 PE=2 SV=1	1e-32	125	Zinc metalloproteinase nas-13 OS=Caenorhabditis elegans OX=6239 GN=nas-13 PE=2 SV=5	1e-39	155
TRINITY_DN252_c0_g1_i8.p2	153.065	Nematocyst expressed protein 6 OS=Nematostella vectensis OX=45351 PE=2 SV=1	6e-20	87.8	Zinc metalloproteinase nas-13 OS=Caenorhabditis elegans OX=6239 GN=nas-13 PE=2 SV=5	4e-31	131
TRINITY_DN13_c0_g1_i9.p1	128.472	Nematocyst expressed protein 6 OS=Nematostella vectensis OX=45351 PE=2 SV=1	9e-33	125	Zinc metalloproteinase nas-13 OS=Caenorhabditis elegans OX=6239 GN=nas-13 PE=2 SV=5	1e-39	155
TRINITY_DN13_c0_g1_i1.p1	103.269	Nematocyst expressed protein 6 OS=Nematostella vectensis OX=45351 PE=2 SV=1	1e-32	125	Zinc metalloproteinase nas-13 OS=Caenorhabditis elegans OX=6239 GN=nas-13 PE=2 SV=5	1e-39	155
TRINITY_DN13_c0_g1_i3.p1	73.752	Nematocyst expressed protein 6 OS=Nematostella vectensis OX=45351 PE=2 SV=1	1e-32	125	Zinc metalloproteinase nas-13 OS=Caenorhabditis elegans OX=6239 GN=nas-13 PE=2 SV=5	1e-39	155
TRINITY_DN13_c0_g1_i11.p1	52.0265	Nematocyst expressed protein 6 OS=Nematostella vectensis OX=45351 PE=2 SV=1	4e-31	119	Zinc metalloproteinase nas-13 OS=Caenorhabditis elegans OX=6239 GN=nas-13 PE=2 SV=5	2e-42	161
TRINITY_DN252_c0_g1_i10.p1	48.0603	Nematocyst expressed protein 6 OS=Nematostella vectensis OX=45351 PE=2 SV=1	6e-20	87.4	Zinc metalloproteinase nas-13 OS=Caenorhabditis elegans OX=6239 GN=nas-13 PE=2 SV=5	4e-31	130
TRINITY_DN4939_c0_g1_i1.p1	29.9184	Nematocyst expressed protein 6 OS=Nematostella vectensis OX=45351 PE=2 SV=1	5e-33	125	Zinc metalloproteinase nas-13 OS=Caenorhabditis elegans OX=6239 GN=nas-13 PE=2 SV=5	1e-06	55.1
TRINITY_DN709_c0_g2_i3.p1	27.6017	Nematocyst expressed protein 6 OS=Nematostella vectensis OX=45351 PE=2 SV=1	1e-36	139	Tolloid-like protein 2 OS=Homo sapiens OX=9606 GN=TLL2 PE=1 SV=1	3e-43	175
TRINITY_DN8979_c0_g1_i1.p1	10.428	Nematocyst expressed protein 6 OS=Nematostella vectensis OX=45351 PE=2 SV=1	8e-34	127	Protein SpAN OS=Strongylocentrotus purpuratus OX=7668 GN=SPAN PE=2 SV=1	1e-40	159
TRINITY_DN13_c0_g1_i10.p1	10.4021	Nematocyst expressed protein 6 OS=Nematostella vectensis OX=45351 PE=2 SV=1	4e-31	119	Zinc metalloproteinase nas-13 OS=Caenorhabditis elegans OX=6239 GN=nas-13 PE=2 SV=5	4e-42	161
TRINITY_DN709_c0_g2_i1.p1	9.99847	Nematocyst expressed protein 6 OS=Nematostella vectensis OX=45351 PE=2 SV=1	1e-36	139	Tolloid-like protein 2 OS=Homo sapiens OX=9606 GN=TLL2 PE=1 SV=1	3e-43	175
TRINITY_DN9983_c0_g2_i1.p1	7.88701	Nematocyst expressed protein 6 OS=Nematostella vectensis OX=45351 PE=2 SV=1	2e-33	123	Blastula protease 10 OS=Paracentrotus lividus OX=7656 GN=BP10 PE=2 SV=1	4e-44	164
TRINITY_DN16670_c0_g1_i1.p1	3.95844	Nematocyst expressed protein 6 OS=Nematostella vectensis OX=45351 PE=2 SV=1	2e-25	102	Blastula protease 10 OS=Paracentrotus lividus OX=7656 GN=BP10 PE=2 SV=1	3e-30	127
TRINITY_DN9698_c0_g1_i1.p1	3.79977	Nematocyst expressed protein 6 OS=Nematostella vectensis OX=45351 PE=2 SV=1	9e-31	116	Protein SpAN OS=Strongylocentrotus purpuratus OX=7668 GN=SPAN PE=2 SV=1	2e-45	169
TRINITY_DN1680_c0_g1_i2.p1	3.57865	Nematocyst expressed protein 6 OS=Nematostella vectensis OX=45351 PE=2 SV=1	1e-30	118	Zinc metalloproteinase nas-15 OS=Caenorhabditis elegans OX=6239 GN=nas-15 PE=2 SV=2	5e-47	177
TRINITY_DN1503_c0_g1_i6.p1	3.56924	Nematocyst expressed protein 6 OS=Nematostella vectensis OX=45351 PE=2 SV=1	2e-33	126	Blastula protease 10 OS=Paracentrotus lividus OX=7656 GN=BP10 PE=2 SV=1	1e-38	153
TRINITY_DN8979_c0_g1_i2.p1	2.85012	Nematocyst expressed protein 6 OS=Nematostella vectensis OX=45351 PE=2 SV=1	8e-34	127	Protein SpAN OS=Strongylocentrotus purpuratus OX=7668 GN=SPAN PE=2 SV=1	1e-40	159
TRINITY_DN10636_c0_g1_i7.p2	2.80753	Nematocyst expressed protein 6 OS=Nematostella vectensis OX=45351 PE=2 SV=1	4e-05	37.4	Zinc metalloproteinase nas-39 OS=Caenorhabditis elegans OX=6239 GN=nas-39 PE=2 SV=3	1e-08	55.8
TRINITY_DN4709_c0_g1_i1.p1	2.71572	Nematocyst expressed protein 6 OS=Nematostella vectensis OX=45351 PE=2 SV=1	4e-29	112	Zinc metalloproteinase nas-7 OS=Caenorhabditis elegans OX=6239 GN=nas-7 PE=2 SV=2	2e-45	167
TRINITY_DN4709_c0_g1_i2.p1	2.58318	Nematocyst expressed protein 6 OS=Nematostella vectensis OX=45351 PE=2 SV=1	1e-31	119	Zinc metalloproteinase nas-7 OS=Caenorhabditis elegans OX=6239 GN=nas-7 PE=2 SV=2	2e-48	175
TRINITY_DN39846_c0_g1_i1.p1	1.80726	Nematocyst expressed protein 6 OS=Nematostella vectensis OX=45351 PE=2 SV=1	7e-40	147	Tolloid-like protein 1 OS=Xenopus laevis OX=8355 GN=tll1 PE=1 SV=1	2e-111	371
TRINITY_DN9983_c0_g1_i1.p1	0.838373	Nematocyst expressed protein 6 OS=Nematostella vectensis OX=45351 PE=2 SV=1	1e-28	110	Zinc metalloproteinase nas-13 OS=Caenorhabditis elegans OX=6239 GN=nas-13 PE=2 SV=5	1e-45	169
TRINITY_DN13_c0_g1_i16.p1	0.287912	Nematocyst expressed protein 6 OS=Nematostella vectensis OX=45351 PE=2 SV=1	2e-33	125	Zinc metalloproteinase nas-13 OS=Caenorhabditis elegans OX=6239 GN=nas-13 PE=2 SV=5	6e-44	166
TRINITY_DN13_c0_g1_i6.p1	1.61e-05	Nematocyst expressed protein 6 OS=Nematostella vectensis OX=45351 PE=2 SV=1	2e-32	125	Zinc metalloproteinase nas-13 OS=Caenorhabditis elegans OX=6239 GN=nas-13 PE=2 SV=5	2e-36	146
TRINITY_DN13_c0_g1_i14.p1	9.74e-06	Nematocyst expressed protein 6 OS=Nematostella vectensis OX=45351 PE=2 SV=1	2e-32	125	Zinc metalloproteinase nas-13 OS=Caenorhabditis elegans OX=6239 GN=nas-13 PE=2 SV=5	3e-36	145
TRINITY_DN13_c0_g1_i5.p1	0	Nematocyst expressed protein 6 OS=Nematostella vectensis OX=45351 PE=2 SV=1	3e-31	119	Zinc metalloproteinase nas-13 OS=Caenorhabditis elegans OX=6239 GN=nas-13 PE=2 SV=5	1e-39	154
TRINITY_DN19768_c0_g1_i1.p1	1.45288	Neoverrucotoxin subunit alpha OS=Synanceia verrucosa OX=51996 PE=1 SV=1	3e-14	71.6	Neoverrucotoxin subunit alpha OS=Synanceia verrucosa OX=51996 PE=1 SV=1	9e-12	71.6
TRINITY_DN2911_c0_g1_i2.p1	7.76114	Neoverrucotoxin subunit beta OS=Synanceia verrucosa OX=51996 PE=1 SV=1	1e-05	42.7	SPRY domain-containing SOCS box protein 3 OS=Homo sapiens OX=9606 GN=SPSB3 PE=1 SV=2	5e-94	290
TRINITY_DN1380_c4_g2_i1.p1	77.0309	Neprilysin-1 OS=Trittame loki OX=1295018 PE=1 SV=1	2e-105	338	Endothelin-converting enzyme 1 OS=Rattus norvegicus OX=10116 GN=Ece1 PE=1 SV=2	4e-147	455
TRINITY_DN4121_c0_g1_i2.p1	14.9772	Neprilysin-1 OS=Trittame loki OX=1295018 PE=1 SV=1	5e-39	150	Endothelin-converting enzyme 2 OS=Mus musculus OX=10090 GN=Ece2 PE=1 SV=1	5e-77	269
TRINITY_DN4110_c0_g1_i2.p1	12.8737	Neprilysin-1 OS=Trittame loki OX=1295018 PE=1 SV=1	6e-35	138	Endothelin-converting enzyme 2 OS=Mus musculus OX=10090 GN=Ece2 PE=1 SV=1	1e-51	196
TRINITY_DN5889_c0_g1_i2.p1	8.24749	Neprilysin-1 OS=Trittame loki OX=1295018 PE=1 SV=1	6e-57	204	Endothelin-converting enzyme 1 OS=Cavia porcellus OX=10141 GN=ECE1 PE=2 SV=1	2e-113	367
TRINITY_DN4121_c0_g1_i1.p1	8.11162	Neprilysin-1 OS=Trittame loki OX=1295018 PE=1 SV=1	3e-28	115	EEF1AKMT4-ECE2 readthrough transcript protein OS=Mus musculus OX=10090 GN=Eef1akmt4-Ece2 PE=1 SV=1	1e-49	187
TRINITY_DN4110_c0_g1_i3.p1	5.04167	Neprilysin-1 OS=Trittame loki OX=1295018 PE=1 SV=1	6e-35	138	Endothelin-converting enzyme 2 OS=Mus musculus OX=10090 GN=Ece2 PE=1 SV=1	1e-51	196
TRINITY_DN7187_c0_g1_i3.p1	3.59157	Neprilysin-1 OS=Trittame loki OX=1295018 PE=1 SV=1	0.0002	40	Endothelin-converting enzyme 1 OS=Rattus norvegicus OX=10116 GN=Ece1 PE=1 SV=2	8e-16	84.3
TRINITY_DN2652_c0_g1_i5.p1	3.48214	Neprilysin-1 OS=Trittame loki OX=1295018 PE=1 SV=1	2e-108	347	Neprilysin-1 OS=Drosophila melanogaster OX=7227 GN=Nep1 PE=2 SV=2	6e-143	447
TRINITY_DN22215_c0_g1_i1.p1	3.48075	Neprilysin-1 OS=Trittame loki OX=1295018 PE=1 SV=1	6e-26	102	Membrane metallo-endopeptidase-like 1 OS=Homo sapiens OX=9606 GN=MMEL1 PE=2 SV=2	3e-29	120
TRINITY_DN2047_c2_g1_i1.p1	3.45322	Neprilysin-1 OS=Trittame loki OX=1295018 PE=1 SV=1	2e-73	246	Neprilysin-1 OS=Drosophila melanogaster OX=7227 GN=Nep1 PE=2 SV=2	2e-104	338
TRINITY_DN3559_c0_g1_i8.p1	3.33543	Neprilysin-1 OS=Trittame loki OX=1295018 PE=1 SV=1	1e-142	434	Endothelin-converting enzyme homolog OS=Locusta migratoria OX=7004 PE=2 SV=1	0	738
TRINITY_DN5889_c0_g1_i1.p1	2.58382	Neprilysin-1 OS=Trittame loki OX=1295018 PE=1 SV=1	2e-18	79.3	Endothelin-converting enzyme-like 1 OS=Homo sapiens OX=9606 GN=ECEL1 PE=1 SV=3	3e-31	124
TRINITY_DN8140_c0_g1_i3.p1	2.21602	Neprilysin-1 OS=Trittame loki OX=1295018 PE=1 SV=1	6e-06	45.4	Membrane metallo-endopeptidase-like 1 OS=Mus musculus OX=10090 GN=Mmel1 PE=1 SV=1	1e-25	117
TRINITY_DN66658_c0_g1_i1.p1	2.03034	Neprilysin-1 OS=Trittame loki OX=1295018 PE=1 SV=1	4e-30	117	Neprilysin-1 OS=Drosophila melanogaster OX=7227 GN=Nep1 PE=2 SV=2	1e-34	138
TRINITY_DN3559_c0_g1_i1.p1	1.93766	Neprilysin-1 OS=Trittame loki OX=1295018 PE=1 SV=1	1e-142	438	Endothelin-converting enzyme homolog OS=Locusta migratoria OX=7004 PE=2 SV=1	0	746
TRINITY_DN79446_c0_g1_i1.p1	1.87213	Neprilysin-1 OS=Trittame loki OX=1295018 PE=1 SV=1	3e-08	47	Endothelin-converting enzyme 1 OS=Cavia porcellus OX=10141 GN=ECE1 PE=2 SV=1	2e-06	48.9
TRINITY_DN65519_c0_g1_i1.p1	1.821	Neprilysin-1 OS=Trittame loki OX=1295018 PE=1 SV=1	2e-53	182	Endothelin-converting enzyme homolog OS=Locusta migratoria OX=7004 PE=2 SV=1	2e-76	252
TRINITY_DN79120_c0_g1_i1.p1	1.55481	Neprilysin-1 OS=Trittame loki OX=1295018 PE=1 SV=1	4e-53	181	Neprilysin-4 OS=Drosophila melanogaster OX=7227 GN=Nep4 PE=1 SV=1	2e-76	255
TRINITY_DN3559_c0_g1_i12.p1	1.44154	Neprilysin-1 OS=Trittame loki OX=1295018 PE=1 SV=1	1e-142	438	Endothelin-converting enzyme homolog OS=Locusta migratoria OX=7004 PE=2 SV=1	0	746
TRINITY_DN3559_c0_g1_i13.p1	1.41906	Neprilysin-1 OS=Trittame loki OX=1295018 PE=1 SV=1	2e-141	435	Endothelin-converting enzyme 1 OS=Mus musculus OX=10090 GN=Ece1 PE=1 SV=1	0	743
TRINITY_DN66680_c0_g1_i1.p1	1.13643	Neprilysin-1 OS=Trittame loki OX=1295018 PE=1 SV=1	4e-36	135	Membrane metallo-endopeptidase-like 1 OS=Mus musculus OX=10090 GN=Mmel1 PE=1 SV=1	4e-59	208
TRINITY_DN7187_c0_g1_i2.p1	1.13415	Neprilysin-1 OS=Trittame loki OX=1295018 PE=1 SV=1	0.0001	40	Endothelin-converting enzyme 1 OS=Cavia porcellus OX=10141 GN=ECE1 PE=2 SV=1	4e-13	75.1
TRINITY_DN42734_c0_g1_i1.p1	0.810626	Neprilysin-1 OS=Trittame loki OX=1295018 PE=1 SV=1	2e-46	160	Neprilysin-1 OS=Drosophila melanogaster OX=7227 GN=Nep1 PE=2 SV=2	5e-89	286
TRINITY_DN8140_c0_g1_i4.p1	0.677563	Neprilysin-1 OS=Trittame loki OX=1295018 PE=1 SV=1	6e-06	45.4	Membrane metallo-endopeptidase-like 1 OS=Mus musculus OX=10090 GN=Mmel1 PE=1 SV=1	1e-25	117
TRINITY_DN7187_c0_g1_i1.p1	0.389882	Neprilysin-1 OS=Trittame loki OX=1295018 PE=1 SV=1	2e-05	43.9	Endothelin-converting enzyme 1 OS=Mus musculus OX=10090 GN=Ece1 PE=1 SV=1	5e-24	111
TRINITY_DN3559_c0_g1_i5.p1	0.0159478	Neprilysin-1 OS=Trittame loki OX=1295018 PE=1 SV=1	1e-142	438	Endothelin-converting enzyme homolog OS=Locusta migratoria OX=7004 PE=2 SV=1	0	746
TRINITY_DN539_c0_g1_i1.p1	139.751	Neuropeptide prohormone-4 OS=Conus victoriae OX=319920 PE=1 SV=1	1e-21	85.5	IDLSRF-like peptide OS=Camponotus floridanus OX=104421 GN=EAG_01737 PE=1 SV=1	2e-20	89
TRINITY_DN539_c0_g1_i2.p1	15.6029	Neuropeptide prohormone-4 OS=Conus victoriae OX=319920 PE=1 SV=1	4e-21	85.5	Neuropeptide prohormone-4 OS=Conus victoriae OX=319920 PE=1 SV=1	1e-18	85.5
TRINITY_DN5200_c0_g1_i4.p1	2.22616	Neuropeptide prohormone-4 OS=Conus victoriae OX=319920 PE=1 SV=1	0.0002	36.2	Low-density lipoprotein receptor-related protein 10 OS=Mus musculus OX=10090 GN=Lrp10 PE=2 SV=2	0.001	41.2
TRINITY_DN5200_c0_g1_i6.p1	1.69859	Neuropeptide prohormone-4 OS=Conus victoriae OX=319920 PE=1 SV=1	0.0006	34.7	NA	NA	NA
TRINITY_DN1402_c1_g1_i12.p1	0.914287	Neuropeptide prohormone-4 OS=Conus victoriae OX=319920 PE=1 SV=1	0.0006	35	Low-density lipoprotein receptor-related protein OS=Caenorhabditis elegans OX=6239 GN=lrp-1 PE=1 SV=1	0.0008	42.4
TRINITY_DN5200_c0_g1_i1.p1	0.747643	Neuropeptide prohormone-4 OS=Conus victoriae OX=319920 PE=1 SV=1	0.0007	34.7	NA	NA	NA
TRINITY_DN1402_c1_g1_i15.p1	0.332229	Neuropeptide prohormone-4 OS=Conus victoriae OX=319920 PE=1 SV=1	0.0006	35	Low-density lipoprotein receptor-related protein OS=Caenorhabditis elegans OX=6239 GN=lrp-1 PE=1 SV=1	0.0008	42.4
TRINITY_DN446_c0_g2_i10.p1	3.66984	Neurotoxin 3FTx-LI OS=Bungarus fasciatus OX=8613 PE=1 SV=1	0.0002	34.3	Prostate stem cell antigen OS=Mus musculus OX=10090 GN=Psca PE=1 SV=2	2e-06	47
TRINITY_DN3976_c0_g2_i4.p1	28.6603	OMEGA-stichotoxin-Sgt1a OS=Stichodactyla gigantea OX=230562 PE=1 SV=1	0.0005	35.8	Monocarboxylate transporter 12 OS=Xenopus laevis OX=8355 GN=slc16a12 PE=2 SV=1	1e-59	207
TRINITY_DN3976_c0_g2_i1.p1	7.61932	OMEGA-stichotoxin-Sgt1a OS=Stichodactyla gigantea OX=230562 PE=1 SV=1	0.0001	37	Monocarboxylate transporter 9 OS=Pongo abelii OX=9601 GN=SLC16A9 PE=2 SV=1	2e-14	76.3
TRINITY_DN3976_c0_g2_i3.p1	6.29751	OMEGA-stichotoxin-Sgt1a OS=Stichodactyla gigantea OX=230562 PE=1 SV=1	0.0001	37	Monocarboxylate transporter 9 OS=Pongo abelii OX=9601 GN=SLC16A9 PE=2 SV=1	2e-14	76.3
TRINITY_DN3976_c0_g2_i6.p1	4.35376	OMEGA-stichotoxin-Sgt1a OS=Stichodactyla gigantea OX=230562 PE=1 SV=1	0.0001	37	Monocarboxylate transporter 9 OS=Pongo abelii OX=9601 GN=SLC16A9 PE=2 SV=1	2e-14	76.3
TRINITY_DN2785_c0_g1_i9.p1	2.96978	OMEGA-stichotoxin-Sgt1a OS=Stichodactyla gigantea OX=230562 PE=1 SV=1	3e-05	39.3	Pro-neuregulin-4, membrane-bound isoform OS=Homo sapiens OX=9606 GN=NRG4 PE=1 SV=1	8e-08	54.3
TRINITY_DN13199_c0_g1_i3.p1	1.25336	OMEGA-stichotoxin-Sgt1a OS=Stichodactyla gigantea OX=230562 PE=1 SV=1	6e-10	53.5	Pro-neuregulin-2, membrane-bound isoform OS=Mus musculus OX=10090 GN=Nrg2 PE=1 SV=1	9e-24	107
TRINITY_DN13199_c0_g1_i2.p1	1.23587	OMEGA-stichotoxin-Sgt1a OS=Stichodactyla gigantea OX=230562 PE=1 SV=1	2e-08	50.1	Pro-neuregulin-2, membrane-bound isoform OS=Mus musculus OX=10090 GN=Nrg2 PE=1 SV=1	1e-27	122
TRINITY_DN1245_c0_g1_i7.p1	5.09601	OMEGA-stichotoxin-Shd4a OS=Stichodactyla haddoni OX=475174 PE=2 SV=1	2e-05	43.9	Protocadherin Fat 1 OS=Homo sapiens OX=9606 GN=FAT1 PE=1 SV=2	0	3021
TRINITY_DN1245_c0_g1_i3.p1	2.64763	OMEGA-stichotoxin-Shd4a OS=Stichodactyla haddoni OX=475174 PE=2 SV=1	2e-05	43.9	Protocadherin Fat 1 OS=Homo sapiens OX=9606 GN=FAT1 PE=1 SV=2	0	3021
TRINITY_DN1245_c0_g1_i4.p1	1.55039	OMEGA-stichotoxin-Shd4a OS=Stichodactyla haddoni OX=475174 PE=2 SV=1	2e-05	43.9	Protocadherin Fat 1 OS=Homo sapiens OX=9606 GN=FAT1 PE=1 SV=2	0	3016
TRINITY_DN1245_c0_g1_i6.p1	0.53419	OMEGA-stichotoxin-Shd4a OS=Stichodactyla haddoni OX=475174 PE=2 SV=1	2e-05	43.9	Protocadherin Fat 1 OS=Homo sapiens OX=9606 GN=FAT1 PE=1 SV=2	0	3009
TRINITY_DN1641_c0_g1_i2.p1	15.0425	Ophiophagus venom factor OS=Ophiophagus hannah OX=8665 PE=1 SV=1	2e-10	59.7	CD109 antigen OS=Homo sapiens OX=9606 GN=CD109 PE=1 SV=2	1e-37	154
TRINITY_DN1763_c0_g1_i5.p1	3.96917	Perivitellin-2 31 kDa subunit OS=Pomacea canaliculata OX=400727 PE=1 SV=2	0.0004	39.7	Tectonin beta-propeller repeat-containing protein 1 OS=Rattus norvegicus OX=10116 GN=Tecpr1 PE=2 SV=1	1e-35	150
TRINITY_DN1763_c0_g1_i2.p1	0	Perivitellin-2 31 kDa subunit OS=Pomacea canaliculata OX=400727 PE=1 SV=2	0.0004	39.7	Tectonin beta-propeller repeat-containing protein 1 OS=Rattus norvegicus OX=10116 GN=Tecpr1 PE=2 SV=1	1e-35	150
TRINITY_DN65746_c0_g1_i1.p1	392.224	Perivitellin-2 67 kDa subunit OS=Pomacea canaliculata OX=400727 PE=1 SV=2	1e-73	245	Perivitellin-2 67 kDa subunit OS=Pomacea canaliculata OX=400727 PE=1 SV=2	3e-71	245
TRINITY_DN42527_c0_g1_i1.p1	2.66774	Perivitellin-2 67 kDa subunit OS=Pomacea canaliculata OX=400727 PE=1 SV=2	3e-13	63.2	Perivitellin-2 67 kDa subunit OS=Pomacea canaliculata OX=400727 PE=1 SV=2	9e-11	63.2
TRINITY_DN114_c0_g2_i1.p1	87.3231	Peroxiredoxin-4 (Fragments) OS=Crotalus atrox OX=8730 PE=1 SV=1	3e-16	67.8	Peroxiredoxin-4 OS=Bos taurus OX=9913 GN=PRDX4 PE=2 SV=1	2e-102	305
TRINITY_DN114_c0_g1_i2.p1	41.7053	Peroxiredoxin-4 (Fragments) OS=Crotalus atrox OX=8730 PE=1 SV=1	6e-18	72.4	Peroxiredoxin-4 OS=Rattus norvegicus OX=10116 GN=Prdx4 PE=2 SV=1	7e-128	370
TRINITY_DN9363_c0_g1_i2.p1	31.856	Peroxiredoxin-4 (Fragments) OS=Crotalus atrox OX=8730 PE=1 SV=1	7e-13	58.2	Thioredoxin-dependent peroxide reductase, mitochondrial OS=Pongo abelii OX=9601 GN=PRDX3 PE=2 SV=1	1e-101	302
TRINITY_DN114_c0_g1_i1.p1	3.54412	Peroxiredoxin-4 (Fragments) OS=Crotalus atrox OX=8730 PE=1 SV=1	6e-18	72.4	Peroxiredoxin-4 OS=Rattus norvegicus OX=10116 GN=Prdx4 PE=2 SV=1	7e-128	370
TRINITY_DN5765_c0_g1_i2.p1	594.858	Phospholipase A2 isozymes PA3A/PA3B/PA5 OS=Heloderma suspectum OX=8554 PE=1 SV=3	2e-21	83.2	Phospholipase A2 isozymes PA3A/PA3B/PA5 OS=Heloderma suspectum OX=8554 PE=1 SV=3	4e-19	83.2
TRINITY_DN5765_c0_g1_i1.p1	68.419	Phospholipase A2 isozymes PA3A/PA3B/PA5 OS=Heloderma suspectum OX=8554 PE=1 SV=3	4e-23	87.4	Phospholipase A2 isozymes PA3A/PA3B/PA5 OS=Heloderma suspectum OX=8554 PE=1 SV=3	1e-20	87.4
TRINITY_DN976_c0_g1_i4.p1	45.5263	Phospholipase A2 isozymes PA3A/PA3B/PA5 OS=Heloderma suspectum OX=8554 PE=1 SV=3	4e-37	129	Phospholipase A2 isozymes PA3A/PA3B/PA5 OS=Heloderma suspectum OX=8554 PE=1 SV=3	1e-34	129
TRINITY_DN976_c0_g1_i3.p2	4.78405	Phospholipase A2 isozymes PA3A/PA3B/PA5 OS=Heloderma suspectum OX=8554 PE=1 SV=3	4e-37	129	Phospholipase A2 isozymes PA3A/PA3B/PA5 OS=Heloderma suspectum OX=8554 PE=1 SV=3	1e-34	129
TRINITY_DN3289_c0_g1_i10.p4	0.8318	Phospholipase A2 large subunit (Fragment) OS=Heterometrus fulvipes OX=141248 PE=2 SV=1	0.0004	33.5	NA	NA	NA
TRINITY_DN3289_c0_g1_i7.p5	0	Phospholipase A2 large subunit (Fragment) OS=Heterometrus fulvipes OX=141248 PE=2 SV=1	0.0004	33.5	NA	NA	NA
TRINITY_DN7055_c0_g1_i4.p1	13.7518	Phospholipase B OS=Crotalus adamanteus OX=8729 PE=1 SV=1	2e-75	249	Putative phospholipase B-like 2 OS=Bos taurus OX=9913 GN=PLBD2 PE=2 SV=1	0	537
TRINITY_DN7055_c0_g1_i1.p1	9.66306	Phospholipase B OS=Crotalus adamanteus OX=8729 PE=1 SV=1	3e-40	148	Putative phospholipase B-like 2 OS=Bos taurus OX=9913 GN=PLBD2 PE=2 SV=1	4e-97	309
TRINITY_DN7055_c0_g1_i6.p1	7.5339	Phospholipase B OS=Crotalus adamanteus OX=8729 PE=1 SV=1	2e-75	249	Putative phospholipase B-like 2 OS=Bos taurus OX=9913 GN=PLBD2 PE=2 SV=1	0	537
TRINITY_DN7055_c0_g1_i5.p1	1.93091	Phospholipase B OS=Crotalus adamanteus OX=8729 PE=1 SV=1	2e-75	249	Putative phospholipase B-like 2 OS=Bos taurus OX=9913 GN=PLBD2 PE=2 SV=1	0	537
TRINITY_DN7055_c0_g1_i8.p1	1.52396	Phospholipase B OS=Crotalus adamanteus OX=8729 PE=1 SV=1	2e-33	126	Putative phospholipase B-like 2 OS=Mus musculus OX=10090 GN=Plbd2 PE=1 SV=2	9e-86	276
TRINITY_DN7055_c0_g1_i7.p1	1.04869	Phospholipase B OS=Crotalus adamanteus OX=8729 PE=1 SV=1	2e-75	249	Putative phospholipase B-like 2 OS=Bos taurus OX=9913 GN=PLBD2 PE=2 SV=1	0	537
TRINITY_DN413_c0_g2_i1.p2	16.6936	Phospholipase-B 81 OS=Drysdalia coronoides OX=66186 PE=1 SV=1	0	521	Phospholipase B-like 1 OS=Rattus norvegicus OX=10116 GN=Plbd1 PE=2 SV=1	0	568
TRINITY_DN413_c0_g2_i2.p2	3.87654	Phospholipase-B 81 OS=Drysdalia coronoides OX=66186 PE=1 SV=1	0	521	Phospholipase B-like 1 OS=Rattus norvegicus OX=10116 GN=Plbd1 PE=2 SV=1	0	568
TRINITY_DN413_c0_g1_i2.p2	1.68867	Phospholipase-B 81 OS=Drysdalia coronoides OX=66186 PE=1 SV=1	0	521	Phospholipase B-like 1 OS=Rattus norvegicus OX=10116 GN=Plbd1 PE=2 SV=1	0	568
TRINITY_DN413_c0_g1_i3.p2	1.08948	Phospholipase-B 81 OS=Drysdalia coronoides OX=66186 PE=1 SV=1	0	521	Phospholipase B-like 1 OS=Rattus norvegicus OX=10116 GN=Plbd1 PE=2 SV=1	0	568
TRINITY_DN1346_c0_g1_i1.p1	725.44	PI-actitoxin-Aeq3a OS=Actinia equina OX=6106 PE=1 SV=1	4e-16	66.2	WAP, Kazal, immunoglobulin, Kunitz and NTR domain-containing protein 2 OS=Mus musculus OX=10090 GN=Wfikkn2 PE=1 SV=2	2e-14	73.6
TRINITY_DN1346_c0_g1_i2.p1	6.48472	PI-actitoxin-Aeq3a OS=Actinia equina OX=6106 PE=1 SV=1	4e-16	66.2	WAP, Kazal, immunoglobulin, Kunitz and NTR domain-containing protein 2 OS=Mus musculus OX=10090 GN=Wfikkn2 PE=1 SV=2	2e-14	73.6
TRINITY_DN2766_c0_g1_i2.p1	13.8637	Plancitoxin-1 OS=Acanthaster planci OX=133434 PE=1 SV=1	4e-71	226	Plancitoxin-1 OS=Acanthaster planci OX=133434 PE=1 SV=1	1e-68	226
TRINITY_DN2766_c0_g1_i6.p1	5.715	Plancitoxin-1 OS=Acanthaster planci OX=133434 PE=1 SV=1	1e-80	251	Plancitoxin-1 OS=Acanthaster planci OX=133434 PE=1 SV=1	3e-78	251
TRINITY_DN2766_c0_g1_i5.p2	3.50099	Plancitoxin-1 OS=Acanthaster planci OX=133434 PE=1 SV=1	1e-54	181	Plancitoxin-1 OS=Acanthaster planci OX=133434 PE=1 SV=1	3e-52	181
TRINITY_DN2766_c0_g1_i7.p1	2.48205	Plancitoxin-1 OS=Acanthaster planci OX=133434 PE=1 SV=1	1e-63	210	Plancitoxin-1 OS=Acanthaster planci OX=133434 PE=1 SV=1	3e-61	210
TRINITY_DN2766_c0_g1_i1.p1	2.33423	Plancitoxin-1 OS=Acanthaster planci OX=133434 PE=1 SV=1	2e-71	226	Deoxyribonuclease-2 OS=Caenorhabditis elegans OX=6239 GN=nuc-1 PE=3 SV=1	2e-69	228
TRINITY_DN81986_c0_g1_i1.p1	1.54873	Plancitoxin-1 OS=Acanthaster planci OX=133434 PE=1 SV=1	6e-16	69.3	Deoxyribonuclease-2 OS=Caenorhabditis elegans OX=6239 GN=nuc-1 PE=3 SV=1	5e-15	73.6
TRINITY_DN16273_c0_g1_i1.p2	1.27743	Plancitoxin-1 OS=Acanthaster planci OX=133434 PE=1 SV=1	1e-16	70.9	Plancitoxin-1 OS=Acanthaster planci OX=133434 PE=1 SV=1	4e-14	70.9
TRINITY_DN40082_c0_g1_i1.p2	18.2501	Potassium channel toxin alpha-KTx 1.6 OS=Mesobuthus martensii OX=34649 PE=1 SV=1	0.0007	32	NA	NA	NA
TRINITY_DN7387_c0_g1_i1.p1	85.1003	Putative calcium channel toxin Tx758 OS=Buthus occitanus israelis OX=539894 PE=3 SV=1	1e-05	37.4	NA	NA	NA
TRINITY_DN2171_c0_g1_i7.p1	20.3117	Putative endothelial lipase OS=Crotalus adamanteus OX=8729 PE=2 SV=1	3e-51	180	Inactive pancreatic lipase-related protein 1 OS=Rattus norvegicus OX=10116 GN=Pnliprp1 PE=2 SV=1	2e-97	309
TRINITY_DN2171_c0_g1_i8.p1	15.7371	Putative endothelial lipase OS=Crotalus adamanteus OX=8729 PE=2 SV=1	3e-51	180	Inactive pancreatic lipase-related protein 1 OS=Rattus norvegicus OX=10116 GN=Pnliprp1 PE=2 SV=1	1e-97	309
TRINITY_DN66262_c0_g1_i1.p1	1.59526	Putative endothelial lipase OS=Crotalus adamanteus OX=8729 PE=2 SV=1	3e-38	139	Pancreatic lipase-related protein 3 OS=Homo sapiens OX=9606 GN=PNLIPRP3 PE=2 SV=2	2e-38	146
TRINITY_DN3122_c0_g2_i3.p1	6.49073	Putative lysosomal acid lipase/cholesteryl ester hydrolase OS=Crotalus adamanteus OX=8729 PE=2 SV=1	1e-100	308	Gastric triacylglycerol lipase OS=Rattus norvegicus OX=10116 GN=Lipf PE=1 SV=1	5e-113	346
TRINITY_DN3122_c0_g2_i2.p1	4.57752	Putative lysosomal acid lipase/cholesteryl ester hydrolase OS=Crotalus adamanteus OX=8729 PE=2 SV=1	1e-100	308	Gastric triacylglycerol lipase OS=Rattus norvegicus OX=10116 GN=Lipf PE=1 SV=1	5e-113	346
TRINITY_DN3122_c0_g2_i1.p1	3.49951	Putative lysosomal acid lipase/cholesteryl ester hydrolase OS=Crotalus adamanteus OX=8729 PE=2 SV=1	1e-100	308	Gastric triacylglycerol lipase OS=Rattus norvegicus OX=10116 GN=Lipf PE=1 SV=1	5e-113	346
TRINITY_DN6440_c0_g1_i3.p1	493.189	Reticulocalbin-2 OS=Crotalus adamanteus OX=8729 PE=1 SV=1	0.0001	37.4	Calcium-binding protein LPS1-beta (Fragment) OS=Lytechinus pictus OX=7653 PE=2 SV=2	3e-10	60.1
TRINITY_DN105_c0_g3_i1.p1	174.969	Reticulocalbin-2 OS=Crotalus adamanteus OX=8729 PE=1 SV=1	8e-59	191	Calumenin-A OS=Salmo salar OX=8030 GN=calua PE=2 SV=1	1e-97	298
TRINITY_DN6440_c0_g1_i5.p1	96.197	Reticulocalbin-2 OS=Crotalus adamanteus OX=8729 PE=1 SV=1	0.0002	37	Calcium-binding protein LPS1-beta (Fragment) OS=Lytechinus pictus OX=7653 PE=2 SV=2	3e-10	60.1
TRINITY_DN105_c0_g3_i10.p1	69.8797	Reticulocalbin-2 OS=Crotalus adamanteus OX=8729 PE=1 SV=1	6e-57	191	Calumenin-A OS=Salmo salar OX=8030 GN=calua PE=2 SV=1	4e-91	287
TRINITY_DN3500_c0_g1_i1.p1	43.2917	Reticulocalbin-2 OS=Crotalus adamanteus OX=8729 PE=1 SV=1	2e-25	100	Reticulocalbin-1 OS=Takifugu rubripes OX=31033 GN=rcn1 PE=3 SV=1	3e-41	151
TRINITY_DN105_c0_g3_i13.p1	24.4719	Reticulocalbin-2 OS=Crotalus adamanteus OX=8729 PE=1 SV=1	6e-57	191	Calumenin-A OS=Salmo salar OX=8030 GN=calua PE=2 SV=1	4e-91	287
TRINITY_DN2023_c0_g1_i2.p1	12.1224	Reticulocalbin-2 OS=Crotalus adamanteus OX=8729 PE=1 SV=1	2e-05	41.6	Calumenin-B OS=Danio rerio OX=7955 GN=calub PE=2 SV=1	2e-09	61.2
TRINITY_DN10784_c0_g1_i1.p1	2.80668	Reticulocalbin-2 OS=Crotalus adamanteus OX=8729 PE=1 SV=1	6e-31	118	45 kDa calcium-binding protein OS=Danio rerio OX=7955 GN=sdf4 PE=2 SV=1	5e-55	192
TRINITY_DN5939_c0_g1_i1.p1	1.25886	Reticulocalbin-2 OS=Crotalus adamanteus OX=8729 PE=1 SV=1	1e-07	48.5	Reticulocalbin-3 OS=Homo sapiens OX=9606 GN=RCN3 PE=1 SV=1	2e-07	55.1
TRINITY_DN5939_c0_g1_i4.p1	0.93584	Reticulocalbin-2 OS=Crotalus adamanteus OX=8729 PE=1 SV=1	1e-07	48.5	Reticulocalbin-3 OS=Homo sapiens OX=9606 GN=RCN3 PE=1 SV=1	2e-07	55.1
TRINITY_DN2023_c0_g1_i3.p1	0.452983	Reticulocalbin-2 OS=Crotalus adamanteus OX=8729 PE=1 SV=1	2e-05	41.6	Calumenin-B OS=Danio rerio OX=7955 GN=calub PE=2 SV=1	2e-09	61.2
TRINITY_DN6440_c0_g1_i9.p1	0	Reticulocalbin-2 OS=Crotalus adamanteus OX=8729 PE=1 SV=1	0.0001	37.4	Calcium-binding protein LPS1-beta (Fragment) OS=Lytechinus pictus OX=7653 PE=2 SV=2	3e-10	60.1
TRINITY_DN442_c0_g1_i6.p1	11.9494	Ryncolin-1 OS=Cerberus rynchops OX=46267 PE=1 SV=1	3e-41	148	Fibroleukin OS=Mus musculus OX=10090 GN=Fgl2 PE=1 SV=1	4e-50	181
TRINITY_DN442_c0_g1_i1.p1	7.99376	Ryncolin-1 OS=Cerberus rynchops OX=46267 PE=1 SV=1	3e-41	148	Fibroleukin OS=Mus musculus OX=10090 GN=Fgl2 PE=1 SV=1	4e-50	181
TRINITY_DN4938_c0_g1_i2.p1	7.01465	Ryncolin-1 OS=Cerberus rynchops OX=46267 PE=1 SV=1	5e-15	70.5	Angiopoietin-4 OS=Homo sapiens OX=9606 GN=ANGPT4 PE=1 SV=1	8e-13	71.6
TRINITY_DN3845_c1_g1_i2.p2	6.54855	Ryncolin-1 OS=Cerberus rynchops OX=46267 PE=1 SV=1	8e-20	84	Fibrinogen-like protein 1 OS=Bos taurus OX=9913 GN=FGL1 PE=2 SV=1	1e-24	104
TRINITY_DN1231_c0_g1_i1.p1	6.01498	Ryncolin-1 OS=Cerberus rynchops OX=46267 PE=1 SV=1	1e-47	166	Fibrinogen C domain-containing protein 1-B OS=Xenopus laevis OX=8355 GN=fibcd1-b PE=2 SV=1	5e-57	201
TRINITY_DN7109_c0_g2_i8.p1	5.01013	Ryncolin-1 OS=Cerberus rynchops OX=46267 PE=1 SV=1	1e-26	104	Angiopoietin-related protein 7 OS=Mus musculus OX=10090 GN=Angptl7 PE=2 SV=1	3e-26	110
TRINITY_DN1231_c0_g1_i2.p1	3.76982	Ryncolin-1 OS=Cerberus rynchops OX=46267 PE=1 SV=1	1e-47	166	Fibroleukin OS=Homo sapiens OX=9606 GN=FGL2 PE=1 SV=1	2e-59	207
TRINITY_DN1231_c0_g1_i3.p1	3.2398	Ryncolin-1 OS=Cerberus rynchops OX=46267 PE=1 SV=1	1e-47	166	Fibrinogen C domain-containing protein 1-B OS=Xenopus laevis OX=8355 GN=fibcd1-b PE=2 SV=1	5e-57	201
TRINITY_DN3845_c1_g1_i4.p1	2.52909	Ryncolin-1 OS=Cerberus rynchops OX=46267 PE=1 SV=1	3e-19	85.5	Fibrinogen-like protein 1 OS=Bos taurus OX=9913 GN=FGL1 PE=2 SV=1	3e-24	107
TRINITY_DN1231_c0_g1_i4.p1	1.95344	Ryncolin-1 OS=Cerberus rynchops OX=46267 PE=1 SV=1	1e-47	166	Fibroleukin OS=Homo sapiens OX=9606 GN=FGL2 PE=1 SV=1	2e-59	207
TRINITY_DN7109_c0_g2_i11.p1	0.374347	Ryncolin-1 OS=Cerberus rynchops OX=46267 PE=1 SV=1	1e-27	104	Angiopoietin-related protein 7 OS=Mus musculus OX=10090 GN=Angptl7 PE=2 SV=1	4e-27	109
TRINITY_DN7109_c0_g2_i3.p1	0.161556	Ryncolin-1 OS=Cerberus rynchops OX=46267 PE=1 SV=1	4e-27	106	Fibrinogen-like protein 1 OS=Homo sapiens OX=9606 GN=FGL1 PE=1 SV=3	2e-26	110
TRINITY_DN7109_c0_g2_i5.p1	3.2785	Ryncolin-2 OS=Cerberus rynchops OX=46267 PE=1 SV=1	9e-24	94.4	Fibrinogen gamma chain OS=Xenopus laevis OX=8355 GN=fgg PE=2 SV=1	1e-22	99
TRINITY_DN1549_c0_g1_i4.p1	8.42372	Ryncolin-3 OS=Cerberus rynchops OX=46267 PE=1 SV=1	0.0007	36.2	Complement C1q tumor necrosis factor-related protein 6 OS=Mus musculus OX=10090 GN=C1qtnf6 PE=2 SV=1	2e-21	94
TRINITY_DN3845_c1_g1_i3.p1	8.04354	Ryncolin-3 OS=Cerberus rynchops OX=46267 PE=1 SV=1	1e-19	85.1	Fibrinogen-like protein 1 OS=Bos taurus OX=9913 GN=FGL1 PE=2 SV=1	2e-24	105
TRINITY_DN6429_c0_g2_i15.p1	7.70778	Ryncolin-3 OS=Cerberus rynchops OX=46267 PE=1 SV=1	9e-05	40.8	Collagen alpha-2(IX) chain OS=Mus musculus OX=10090 GN=Col9a2 PE=2 SV=1	2e-17	89.7
TRINITY_DN6429_c0_g2_i8.p1	2.90326	Ryncolin-3 OS=Cerberus rynchops OX=46267 PE=1 SV=1	0.0004	37	Collagen alpha-2(V) chain OS=Homo sapiens OX=9606 GN=COL5A2 PE=1 SV=3	0.0002	45.4
TRINITY_DN3845_c1_g1_i1.p1	1.6331	Ryncolin-3 OS=Cerberus rynchops OX=46267 PE=1 SV=1	9e-20	84.7	Fibrinogen-like protein 1 OS=Bos taurus OX=9913 GN=FGL1 PE=2 SV=1	1e-24	105
TRINITY_DN6429_c0_g2_i6.p1	1.59628	Ryncolin-3 OS=Cerberus rynchops OX=46267 PE=1 SV=1	0.001	36.2	Collagen alpha-2(V) chain OS=Homo sapiens OX=9606 GN=COL5A2 PE=1 SV=3	0.0004	45.1
TRINITY_DN6429_c0_g2_i5.p1	1.52149	Ryncolin-3 OS=Cerberus rynchops OX=46267 PE=1 SV=1	0.001	36.2	Collagen alpha-2(V) chain OS=Homo sapiens OX=9606 GN=COL5A2 PE=1 SV=3	0.0004	45.1
TRINITY_DN6429_c0_g2_i14.p2	1.12565	Ryncolin-3 OS=Cerberus rynchops OX=46267 PE=1 SV=1	0.001	36.2	Collagen alpha-2(V) chain OS=Homo sapiens OX=9606 GN=COL5A2 PE=1 SV=3	0.0004	45.1
TRINITY_DN6429_c0_g2_i7.p1	0	Ryncolin-3 OS=Cerberus rynchops OX=46267 PE=1 SV=1	0.001	36.2	Collagen alpha-2(V) chain OS=Homo sapiens OX=9606 GN=COL5A2 PE=1 SV=3	0.0004	45.1
TRINITY_DN3457_c0_g3_i1.p2	18.7139	Ryncolin-4 OS=Cerberus rynchops OX=46267 PE=1 SV=1	3e-12	63.2	Tenascin OS=Gallus gallus OX=9031 GN=TNC PE=1 SV=2	3e-14	77.8
TRINITY_DN17439_c0_g2_i3.p1	10.0427	Ryncolin-4 OS=Cerberus rynchops OX=46267 PE=1 SV=1	1e-21	90.1	Ficolin-1 OS=Rattus norvegicus OX=10116 GN=Fcn1 PE=2 SV=2	4e-21	95.5
TRINITY_DN4293_c0_g1_i1.p1	4.66925	Ryncolin-4 OS=Cerberus rynchops OX=46267 PE=1 SV=1	8e-17	76.3	Angiopoietin-4 OS=Bos taurus OX=9913 GN=ANGPT4 PE=2 SV=1	5e-25	108
TRINITY_DN4293_c0_g1_i2.p1	3.25323	Ryncolin-4 OS=Cerberus rynchops OX=46267 PE=1 SV=1	4e-16	71.2	Angiopoietin-4 OS=Bos taurus OX=9913 GN=ANGPT4 PE=2 SV=1	9e-24	100
TRINITY_DN9046_c1_g1_i2.p1	2.82619	Ryncolin-4 OS=Cerberus rynchops OX=46267 PE=1 SV=1	4e-26	100	Tenascin-R OS=Gallus gallus OX=9031 GN=TNR PE=1 SV=1	6e-28	115
TRINITY_DN9046_c1_g1_i1.p1	2.12738	Ryncolin-4 OS=Cerberus rynchops OX=46267 PE=1 SV=1	3e-26	100	Tenascin-R OS=Gallus gallus OX=9031 GN=TNR PE=1 SV=1	2e-27	114
TRINITY_DN7812_c0_g2_i1.p1	1.52879	Ryncolin-4 OS=Cerberus rynchops OX=46267 PE=1 SV=1	2e-21	89.7	Ficolin-1-B OS=Xenopus laevis OX=8355 GN=fcn1-b PE=2 SV=1	5e-24	103
TRINITY_DN3457_c0_g2_i1.p1	1.49839	Ryncolin-4 OS=Cerberus rynchops OX=46267 PE=1 SV=1	7e-18	77.8	Ryncolin-4 OS=Cerberus rynchops OX=46267 PE=1 SV=1	2e-15	77.8
TRINITY_DN15850_c0_g3_i1.p1	1.44934	Ryncolin-4 OS=Cerberus rynchops OX=46267 PE=1 SV=1	7e-10	52.4	Tenascin-R OS=Homo sapiens OX=9606 GN=TNR PE=1 SV=3	4e-11	64.3
TRINITY_DN14344_c0_g2_i1.p1	1.40543	Ryncolin-4 OS=Cerberus rynchops OX=46267 PE=1 SV=1	2e-21	85.5	Angiopoietin-1 OS=Bos taurus OX=9913 GN=ANGPT1 PE=2 SV=3	4e-31	120
TRINITY_DN9046_c1_g1_i4.p1	0.709016	Ryncolin-4 OS=Cerberus rynchops OX=46267 PE=1 SV=1	4e-26	100	Tenascin-R OS=Gallus gallus OX=9031 GN=TNR PE=1 SV=1	6e-28	115
TRINITY_DN9046_c1_g1_i3.p1	0.626119	Ryncolin-4 OS=Cerberus rynchops OX=46267 PE=1 SV=1	3e-26	100	Tenascin-R OS=Gallus gallus OX=9031 GN=TNR PE=1 SV=1	2e-27	114
TRINITY_DN288_c0_g3_i4.p1	4.81508	Scoloptoxin SSD14 OS=Scolopendra dehaani OX=2609776 PE=1 SV=1	2e-111	347	Glutathione hydrolase 1 proenzyme OS=Rattus norvegicus OX=10116 GN=Ggt1 PE=1 SV=4	2e-115	363
TRINITY_DN288_c0_g3_i2.p1	3.69319	Scoloptoxin SSD14 OS=Scolopendra dehaani OX=2609776 PE=1 SV=1	2e-111	347	Glutathione hydrolase 1 proenzyme OS=Rattus norvegicus OX=10116 GN=Ggt1 PE=1 SV=4	2e-115	363
TRINITY_DN5379_c1_g1_i1.p1	3.0054	Scoloptoxin SSD14 OS=Scolopendra dehaani OX=2609776 PE=1 SV=1	5e-140	422	Glutathione hydrolase 1 proenzyme OS=Mus musculus OX=10090 GN=Ggt1 PE=1 SV=1	4e-146	444
TRINITY_DN5504_c0_g1_i1.p1	2.24483	Scoloptoxin SSD14 OS=Scolopendra dehaani OX=2609776 PE=1 SV=1	1e-79	253	Scoloptoxin SSD14 OS=Scolopendra dehaani OX=2609776 PE=1 SV=1	4e-77	253
TRINITY_DN79646_c0_g1_i1.p1	1.43608	Scoloptoxin SSD14 OS=Scolopendra dehaani OX=2609776 PE=1 SV=1	9e-39	136	Glutathione hydrolase 1 proenzyme OS=Rattus norvegicus OX=10116 GN=Ggt1 PE=1 SV=4	1e-42	154
TRINITY_DN5379_c1_g1_i4.p1	1.26566	Scoloptoxin SSD14 OS=Scolopendra dehaani OX=2609776 PE=1 SV=1	5e-140	422	Glutathione hydrolase 1 proenzyme OS=Mus musculus OX=10090 GN=Ggt1 PE=1 SV=1	4e-146	444
TRINITY_DN288_c0_g3_i3.p1	1.21059	Scoloptoxin SSD14 OS=Scolopendra dehaani OX=2609776 PE=1 SV=1	2e-111	347	Glutathione hydrolase 1 proenzyme OS=Rattus norvegicus OX=10116 GN=Ggt1 PE=1 SV=4	1e-115	363
TRINITY_DN54079_c0_g1_i1.p1	0.974963	Scoloptoxin SSD14 OS=Scolopendra dehaani OX=2609776 PE=1 SV=1	3e-25	99.8	Glutathione hydrolase 1 proenzyme OS=Sus scrofa OX=9823 GN=GGT1 PE=2 SV=1	2e-27	112
TRINITY_DN7118_c0_g2_i1.p1	283.028	Scoloptoxin SSD43 OS=Scolopendra dehaani OX=2609776 PE=1 SV=1	1e-25	101	Peptidase inhibitor 16 OS=Mus musculus OX=10090 GN=Pi16 PE=1 SV=2	3e-24	109
TRINITY_DN7118_c0_g2_i3.p1	35.2326	Scoloptoxin SSD43 OS=Scolopendra dehaani OX=2609776 PE=1 SV=1	1e-25	102	Peptidase inhibitor 16 OS=Mus musculus OX=10090 GN=Pi16 PE=1 SV=2	3e-24	108
TRINITY_DN6431_c0_g2_i5.p1	1.64406	Scoloptoxin SSD552 OS=Scolopendra dehaani OX=2609776 PE=1 SV=1	8e-19	79	Scoloptoxin SSD552 OS=Scolopendra dehaani OX=2609776 PE=1 SV=1	2e-16	79
TRINITY_DN7118_c0_g5_i1.p1	19.1747	Scoloptoxin SSD976 OS=Scolopendra dehaani OX=2609776 PE=1 SV=1	1e-24	98.6	Scoloptoxin SSD976 OS=Scolopendra dehaani OX=2609776 PE=1 SV=1	4e-22	98.6
TRINITY_DN1833_c2_g1_i3.p1	13.9432	Scoloptoxin SSD976 OS=Scolopendra dehaani OX=2609776 PE=1 SV=1	2e-30	114	Scoloptoxin SSD976 OS=Scolopendra dehaani OX=2609776 PE=1 SV=1	6e-28	114
TRINITY_DN7118_c0_g2_i2.p1	8.65175	Scoloptoxin SSD976 OS=Scolopendra dehaani OX=2609776 PE=1 SV=1	9e-26	102	Peptidase inhibitor 16 OS=Mus musculus OX=10090 GN=Pi16 PE=1 SV=2	6e-24	108
TRINITY_DN1833_c2_g1_i1.p1	8.01798	Scoloptoxin SSD976 OS=Scolopendra dehaani OX=2609776 PE=1 SV=1	2e-30	114	Scoloptoxin SSD976 OS=Scolopendra dehaani OX=2609776 PE=1 SV=1	6e-28	114
TRINITY_DN1833_c2_g1_i5.p1	4.38061	Scoloptoxin SSD976 OS=Scolopendra dehaani OX=2609776 PE=1 SV=1	2e-30	114	Scoloptoxin SSD976 OS=Scolopendra dehaani OX=2609776 PE=1 SV=1	6e-28	114
TRINITY_DN1833_c2_g1_i4.p1	2.72408	Scoloptoxin SSD976 OS=Scolopendra dehaani OX=2609776 PE=1 SV=1	2e-30	114	Scoloptoxin SSD976 OS=Scolopendra dehaani OX=2609776 PE=1 SV=1	6e-28	114
TRINITY_DN3296_c0_g1_i11.p1	3.31276	SE-cephalotoxin OS=Sepia esculenta OX=31210 PE=1 SV=1	0.0006	39.7	G-protein coupled receptor GRL101 OS=Lymnaea stagnalis OX=6523 PE=2 SV=1	7e-19	96.3
TRINITY_DN1988_c1_g1_i13.p1	2.86103	SE-cephalotoxin OS=Sepia esculenta OX=31210 PE=1 SV=1	0.0003	38.9	NA	NA	NA
TRINITY_DN499_c0_g1_i4.p1	2.07325	SE-cephalotoxin OS=Sepia esculenta OX=31210 PE=1 SV=1	0.0005	37	Low-density lipoprotein receptor-related protein 2 OS=Sus scrofa OX=9823 GN=LRP2 PE=1 SV=1	7e-11	65.5
TRINITY_DN20768_c0_g1_i1.p1	2.0024	SE-cephalotoxin OS=Sepia esculenta OX=31210 PE=1 SV=1	1e-06	42.7	G-protein coupled receptor GRL101 OS=Lymnaea stagnalis OX=6523 PE=2 SV=1	3e-05	45.8
TRINITY_DN53768_c0_g1_i1.p1	1.64875	SE-cephalotoxin OS=Sepia esculenta OX=31210 PE=1 SV=1	1e-05	43.1	Low-density lipoprotein receptor-related protein 1 OS=Gallus gallus OX=9031 GN=LRP1 PE=2 SV=1	1e-05	51.2
TRINITY_DN1988_c1_g1_i4.p2	1.61392	SE-cephalotoxin OS=Sepia esculenta OX=31210 PE=1 SV=1	0.0004	36.6	NA	NA	NA
TRINITY_DN3296_c0_g1_i13.p1	0	SE-cephalotoxin OS=Sepia esculenta OX=31210 PE=1 SV=1	0.0006	39.7	G-protein coupled receptor GRL101 OS=Lymnaea stagnalis OX=6523 PE=2 SV=1	1e-146	469
TRINITY_DN6448_c0_g1_i3.p1	0	SE-cephalotoxin OS=Sepia esculenta OX=31210 PE=1 SV=1	0.0009	36.6	Hemicentin-1 OS=Mus musculus OX=10090 GN=Hmcn1 PE=1 SV=1	1e-32	132
TRINITY_DN5809_c0_g1_i1.p1	269.484	Serine protease sp-Eoc49 OS=Echis ocellatus OX=99586 PE=2 SV=1	6e-16	72.4	Chymotrypsinogen B OS=Homo sapiens OX=9606 GN=CTRB1 PE=2 SV=2	3e-21	94.7
TRINITY_DN30255_c0_g1_i1.p2	1.54521	Serine protease VLSP-1 OS=Macrovipera lebetina OX=8709 PE=2 SV=1	1e-06	42	Granzyme G OS=Mus musculus OX=10090 GN=Gzmg PE=1 SV=1	2e-10	60.1
TRINITY_DN81141_c0_g1_i1.p1	0.896268	Snaclec 2 OS=Bitis gabonica OX=8694 PE=1 SV=1	0.0001	36.6	Macrophage mannose receptor 1 OS=Mus musculus OX=10090 GN=Mrc1 PE=1 SV=2	0.0004	43.1
TRINITY_DN5079_c0_g1_i1.p1	36.6144	Snaclec 2 OS=Echis ocellatus OX=99586 PE=2 SV=1	2e-07	48.5	Contactin OS=Drosophila melanogaster OX=7227 GN=Cont PE=1 SV=2	3e-180	576
TRINITY_DN7456_c0_g1_i1.p1	2.30832	Snaclec 3 OS=Sistrurus catenatus edwardsii OX=8762 PE=2 SV=1	2e-06	41.6	Type-2 ice-structuring protein OS=Hemitripterus americanus OX=8094 PE=1 SV=2	6e-06	46.6
TRINITY_DN7456_c0_g1_i2.p1	1.88909	Snaclec 3 OS=Sistrurus catenatus edwardsii OX=8762 PE=2 SV=1	4e-05	37.7	Brevican core protein OS=Homo sapiens OX=9606 GN=BCAN PE=1 SV=2	0.0001	44.3
TRINITY_DN962_c0_g1_i1.p1	24.6148	Snaclec 5 OS=Bitis arietans OX=8692 PE=1 SV=1	4e-06	42.4	Macrophage mannose receptor 1 OS=Mus musculus OX=10090 GN=Mrc1 PE=1 SV=2	5e-10	64.3
TRINITY_DN1506_c1_g1_i1.p1	2.04432	Snaclec A11 OS=Macrovipera lebetina OX=8709 PE=2 SV=1	7e-08	45.8	NA	NA	NA
TRINITY_DN18820_c0_g1_i2.p1	6.45702	Snaclec agglucetin subunit alpha-1 OS=Deinagkistrodon acutus OX=36307 PE=1 SV=1	0.0005	35.8	Salivary glue protein Sgs-4 OS=Drosophila melanogaster OX=7227 GN=Sgs4 PE=2 SV=1	0.0002	45.1
TRINITY_DN18820_c0_g1_i1.p1	4.24912	Snaclec agglucetin subunit alpha-1 OS=Deinagkistrodon acutus OX=36307 PE=1 SV=1	2e-06	43.1	NA	NA	NA
TRINITY_DN18820_c0_g1_i6.p1	0.999537	Snaclec agglucetin subunit alpha-1 OS=Deinagkistrodon acutus OX=36307 PE=1 SV=1	4e-07	45.1	NA	NA	NA
TRINITY_DN3253_c1_g2_i2.p1	0.647583	Snaclec agglucetin subunit alpha-1 OS=Deinagkistrodon acutus OX=36307 PE=1 SV=1	0.0001	38.9	Lymphocyte antigen 75 OS=Homo sapiens OX=9606 GN=LY75 PE=1 SV=3	6e-09	62.8
TRINITY_DN9971_c0_g2_i1.p1	3.19923	Snaclec agkisacutacin subunit A OS=Deinagkistrodon acutus OX=36307 PE=1 SV=2	2e-07	46.6	Secretory phospholipase A2 receptor OS=Oryctolagus cuniculus OX=9986 GN=PLA2R1 PE=1 SV=1	6e-07	55.5
TRINITY_DN9971_c0_g2_i2.p1	0.901543	Snaclec agkisacutacin subunit A OS=Deinagkistrodon acutus OX=36307 PE=1 SV=2	3e-07	46.6	Secretory phospholipase A2 receptor OS=Oryctolagus cuniculus OX=9986 GN=PLA2R1 PE=1 SV=1	6e-10	66.2
TRINITY_DN20831_c0_g1_i1.p1	1.47326	Snaclec B1 OS=Macrovipera lebetina OX=8709 PE=2 SV=1	0.0006	35	NA	NA	NA
TRINITY_DN6226_c0_g1_i2.p1	2.9574	Snaclec bitiscetin subunit alpha OS=Bitis arietans OX=8692 PE=1 SV=1	3e-14	62.8	Snaclec bitiscetin subunit alpha OS=Bitis arietans OX=8692 PE=1 SV=1	9e-12	62.8
TRINITY_DN14552_c0_g2_i1.p1	1.60081	Snaclec bitiscetin subunit alpha OS=Bitis arietans OX=8692 PE=1 SV=1	7e-08	43.9	Snaclec bitiscetin subunit alpha OS=Bitis arietans OX=8692 PE=1 SV=1	2e-05	43.9
TRINITY_DN3847_c0_g3_i3.p1	1.40597	Snaclec bitiscetin subunit alpha OS=Bitis arietans OX=8692 PE=1 SV=1	3e-12	57	Snaclec bitiscetin subunit alpha OS=Bitis arietans OX=8692 PE=1 SV=1	8e-10	57
TRINITY_DN3847_c0_g3_i2.p1	1.08462	Snaclec bitiscetin subunit alpha OS=Bitis arietans OX=8692 PE=1 SV=1	4e-12	56.6	Snaclec bitiscetin subunit alpha OS=Bitis arietans OX=8692 PE=1 SV=1	1e-09	56.6
TRINITY_DN3847_c0_g3_i1.p1	0.284057	Snaclec bitiscetin subunit alpha OS=Bitis arietans OX=8692 PE=1 SV=1	7e-12	56.2	Snaclec bitiscetin subunit alpha OS=Bitis arietans OX=8692 PE=1 SV=1	2e-09	56.2
TRINITY_DN3497_c0_g1_i7.p1	1.81195	Snaclec bothrojaracin subunit alpha OS=Bothrops jararaca OX=8724 PE=1 SV=1	3e-05	39.7	CD209 antigen-like protein E OS=Mus musculus OX=10090 GN=Cd209e PE=2 SV=1	0.0005	43.9
TRINITY_DN3497_c0_g1_i1.p1	1.60015	Snaclec bothrojaracin subunit alpha OS=Bothrops jararaca OX=8724 PE=1 SV=1	3e-05	39.7	CD209 antigen-like protein E OS=Mus musculus OX=10090 GN=Cd209e PE=2 SV=1	0.0006	43.5
TRINITY_DN3279_c0_g1_i6.p1	0.828229	Snaclec clone 2100755 OS=Deinagkistrodon acutus OX=36307 PE=2 SV=1	4e-06	41.2	NA	NA	NA
TRINITY_DN40798_c0_g1_i1.p1	1.53145	Snaclec coagulation factor IX/factor X-binding protein subunit A OS=Protobothrops flavoviridis OX=88087 PE=1 SV=2	4e-09	51.2	Snaclec coagulation factor IX/factor X-binding protein subunit A OS=Protobothrops flavoviridis OX=88087 PE=1 SV=2	9e-07	51.2
TRINITY_DN5364_c0_g1_i10.p1	2.66941	Snaclec coagulation factor X-activating enzyme light chain 2 OS=Daboia siamensis OX=343250 GN=LC2 PE=1 SV=1	2e-11	55.5	Snaclec coagulation factor X-activating enzyme light chain 2 OS=Daboia siamensis OX=343250 GN=LC2 PE=1 SV=1	4e-09	55.5
TRINITY_DN5364_c0_g1_i2.p1	0.267235	Snaclec coagulation factor X-activating enzyme light chain 2 OS=Daboia siamensis OX=343250 GN=LC2 PE=1 SV=1	2e-11	55.5	Snaclec coagulation factor X-activating enzyme light chain 2 OS=Daboia siamensis OX=343250 GN=LC2 PE=1 SV=1	4e-09	55.5
TRINITY_DN5364_c0_g1_i1.p1	0.116059	Snaclec coagulation factor X-activating enzyme light chain 2 OS=Daboia siamensis OX=343250 GN=LC2 PE=1 SV=1	2e-11	55.5	Snaclec coagulation factor X-activating enzyme light chain 2 OS=Daboia siamensis OX=343250 GN=LC2 PE=1 SV=1	4e-09	55.5
TRINITY_DN18820_c0_g1_i5.p1	1.08517	Snaclec crotocetin OS=Crotalus durissus terrificus OX=8732 PE=2 SV=1	6e-09	47.8	Regenerating islet-derived protein 4 OS=Rattus norvegicus OX=10116 GN=Reg4 PE=2 SV=1	2e-07	50.4
TRINITY_DN3253_c1_g2_i3.p1	1.32953	Snaclec echicetin subunit alpha (Fragment) OS=Echis carinatus OX=40353 PE=1 SV=2	1e-08	50.1	C-type mannose receptor 2 OS=Homo sapiens OX=9606 GN=MRC2 PE=1 SV=2	1e-08	61.2
TRINITY_DN1597_c0_g2_i1.p1	1.57869	Snaclec rhinocetin subunit beta OS=Bitis rhinoceros OX=715877 PE=1 SV=1	1e-07	47.4	Snaclec rhinocetin subunit beta OS=Bitis rhinoceros OX=715877 PE=1 SV=1	3e-05	47.4
TRINITY_DN1597_c0_g2_i4.p1	1.57793	Snaclec rhinocetin subunit beta OS=Bitis rhinoceros OX=715877 PE=1 SV=1	5e-08	47.8	Snaclec rhinocetin subunit beta OS=Bitis rhinoceros OX=715877 PE=1 SV=1	1e-05	47.8
TRINITY_DN1597_c0_g2_i2.p1	1.27684	Snaclec rhinocetin subunit beta OS=Bitis rhinoceros OX=715877 PE=1 SV=1	1e-07	47.4	Snaclec rhinocetin subunit beta OS=Bitis rhinoceros OX=715877 PE=1 SV=1	3e-05	47.4
TRINITY_DN1597_c0_g2_i3.p1	0.682812	Snaclec rhinocetin subunit beta OS=Bitis rhinoceros OX=715877 PE=1 SV=1	1e-08	48.1	Snaclec rhinocetin subunit beta OS=Bitis rhinoceros OX=715877 PE=1 SV=1	4e-06	48.1
TRINITY_DN1463_c0_g1_i1.p1	134.531	Snaclec salmorin subunit A OS=Gloydius brevicaudus OX=259325 PE=1 SV=1	3e-10	51.6	Snaclec salmorin subunit A OS=Gloydius brevicaudus OX=259325 PE=1 SV=1	9e-08	51.6
TRINITY_DN24434_c0_g1_i1.p1	1.66349	Snaclec salmorin subunit A OS=Gloydius brevicaudus OX=259325 PE=1 SV=1	3e-06	40.4	NA	NA	NA
TRINITY_DN4153_c0_g1_i2.p1	12.0162	Snake venom 5'-nucleotidase (Fragment) OS=Naja atra OX=8656 PE=1 SV=1	3e-144	427	5'-nucleotidase OS=Bos taurus OX=9913 GN=NT5E PE=1 SV=2	1e-142	431
TRINITY_DN3310_c0_g1_i17.p1	3.63752	Snake venom 5'-nucleotidase (Fragment) OS=Naja atra OX=8656 PE=1 SV=1	6e-19	84.7	Mannosylglucosyl-3-phosphoglycerate phosphatase OS=Petrotoga mobilis (strain DSM 10674 / SJ95) OX=403833 GN=mggB PE=1 SV=1	6e-34	135
TRINITY_DN3310_c0_g1_i23.p1	1.72482	Snake venom 5'-nucleotidase (Fragment) OS=Naja atra OX=8656 PE=1 SV=1	9e-34	130	Trifunctional nucleotide phosphoesterase protein YfkN OS=Bacillus subtilis (strain 168) OX=224308 GN=yfkN PE=1 SV=1	2e-08	61.2
TRINITY_DN3310_c0_g1_i22.p1	1.68806	Snake venom 5'-nucleotidase (Fragment) OS=Naja atra OX=8656 PE=1 SV=1	1e-12	62.4	5'-nucleotidase OS=Bos taurus OX=9913 GN=NT5E PE=1 SV=2	2e-11	66.6
TRINITY_DN4888_c0_g1_i3.p2	6.91128	Snake venom metalloprotease inhibitor 02A10 OS=Cerastes cerastes OX=8697 GN=Svmpi-Cce12 PE=1 SV=1	2e-08	49.3	Snake venom metalloprotease inhibitor 02A10 OS=Cerastes cerastes OX=8697 GN=Svmpi-Cce12 PE=1 SV=1	1e-05	48.1
TRINITY_DN2610_c0_g1_i7.p1	5.12604	Snake venom metalloprotease inhibitor 02A10 OS=Cerastes cerastes OX=8697 GN=Svmpi-Cce12 PE=1 SV=1	6e-08	51.6	Putative sodium-coupled neutral amino acid transporter 10 OS=Mus musculus OX=10090 GN=Slc38a10 PE=1 SV=2	4e-112	375
TRINITY_DN4553_c1_g1_i10.p1	1.60102	Snake venom metalloprotease inhibitor 02A10 OS=Cerastes cerastes OX=8697 GN=Svmpi-Cce12 PE=1 SV=1	0.0001	39.3	Shematrin-like protein 1 OS=Margaritifera margaritifera OX=102329 PE=1 SV=1	9e-10	63.2
TRINITY_DN4553_c1_g1_i1.p1	1.03362	Snake venom metalloprotease inhibitor 02A10 OS=Cerastes cerastes OX=8697 GN=Svmpi-Cce12 PE=1 SV=1	0.0001	39.3	Shematrin-like protein 1 OS=Margaritifera margaritifera OX=102329 PE=1 SV=1	2e-09	62.4
TRINITY_DN4888_c0_g1_i2.p3	0.702599	Snake venom metalloprotease inhibitor 02A10 OS=Cerastes cerastes OX=8697 GN=Svmpi-Cce12 PE=1 SV=1	4e-08	48.1	Snake venom metalloprotease inhibitor 02A10 OS=Cerastes cerastes OX=8697 GN=Svmpi-Cce12 PE=1 SV=1	1e-05	48.1
TRINITY_DN4553_c1_g1_i6.p1	0.537447	Snake venom metalloprotease inhibitor 02A10 OS=Cerastes cerastes OX=8697 GN=Svmpi-Cce12 PE=1 SV=1	4e-08	49.7	Snake venom metalloprotease inhibitor 02A10 OS=Cerastes cerastes OX=8697 GN=Svmpi-Cce12 PE=1 SV=1	1e-05	49.7
TRINITY_DN10940_c0_g1_i3.p2	2.10678	Snake venom metalloprotease inhibitor 02D01 OS=Echis ocellatus OX=99586 PE=1 SV=2	0.0001	38.9	Polysialic acid O-acetyltransferase OS=Escherichia coli O1:K1 / APEC OX=405955 GN=neuO PE=1 SV=1	9e-14	72.8
TRINITY_DN78982_c0_g1_i1.p1	143.332	Snake venom metalloproteinase lebetase-4 (Fragment) OS=Macrovipera lebetina OX=8709 PE=2 SV=1	7e-07	46.2	Metalloprotease mig-17 OS=Caenorhabditis elegans OX=6239 GN=mig-17 PE=1 SV=3	3e-16	84.7
TRINITY_DN121_c0_g1_i2.p1	45.3073	Snake venom metalloproteinase lebetase-4 (Fragment) OS=Macrovipera lebetina OX=8709 PE=2 SV=1	3e-12	62.4	A disintegrin and metalloproteinase with thrombospondin motifs 18 OS=Mus musculus OX=10090 GN=Adamts18 PE=2 SV=2	2e-19	96.3
TRINITY_DN42_c0_g1_i1.p1	96.2142	Snake venom metalloproteinase leucurolysin-A OS=Bothrops leucurus OX=157295 PE=1 SV=2	3e-14	68.6	A disintegrin and metalloproteinase with thrombospondin motifs adt-2 OS=Caenorhabditis elegans OX=6239 GN=adt-2 PE=1 SV=5	4e-19	95.1
TRINITY_DN121_c0_g1_i1.p1	85.2748	Snake venom metalloproteinase leucurolysin-A OS=Bothrops leucurus OX=157295 PE=1 SV=2	5e-09	52.8	A disintegrin and metalloproteinase with thrombospondin motifs 18 OS=Mus musculus OX=10090 GN=Adamts18 PE=2 SV=2	3e-17	89.7
TRINITY_DN40104_c0_g1_i1.p1	165.178	Snake venom serine protease BthaTL OS=Bothrops alternatus OX=64174 PE=2 SV=1	4e-21	88.2	Chymotrypsin-like elastase family member 1 OS=Canis lupus familiaris OX=9615 GN=CELA1 PE=2 SV=1	2e-34	133
TRINITY_DN1038_c0_g2_i1.p1	57.8779	Snake venom serine protease HS112 OS=Bothrops jararaca OX=8724 PE=2 SV=1	6e-20	84	Chymotrypsin B OS=Gadus morhua OX=8049 PE=1 SV=1	3e-26	109
TRINITY_DN2950_c0_g1_i8.p1	3.10923	Stonustoxin subunit beta OS=Synanceia horrida OX=13279 PE=1 SV=3	0.001	35.8	SPRY domain-containing SOCS box protein 3 OS=Xenopus tropicalis OX=8364 GN=spsb3 PE=2 SV=1	1e-41	150
TRINITY_DN2950_c0_g1_i5.p1	1.91117	Stonustoxin subunit beta OS=Synanceia horrida OX=13279 PE=1 SV=3	0.001	35.8	SPRY domain-containing SOCS box protein 3 OS=Xenopus tropicalis OX=8364 GN=spsb3 PE=2 SV=1	1e-41	150
TRINITY_DN2950_c0_g1_i3.p1	0.923355	Stonustoxin subunit beta OS=Synanceia horrida OX=13279 PE=1 SV=3	0.001	35.8	SPRY domain-containing SOCS box protein 3 OS=Xenopus tropicalis OX=8364 GN=spsb3 PE=2 SV=1	1e-41	150
TRINITY_DN2950_c0_g1_i1.p1	0.842944	Stonustoxin subunit beta OS=Synanceia horrida OX=13279 PE=1 SV=3	0.001	35.8	SPRY domain-containing SOCS box protein 3 OS=Xenopus tropicalis OX=8364 GN=spsb3 PE=2 SV=1	1e-41	150
TRINITY_DN2950_c0_g1_i6.p1	0.0167613	Stonustoxin subunit beta OS=Synanceia horrida OX=13279 PE=1 SV=3	0.001	35.8	SPRY domain-containing SOCS box protein 3 OS=Xenopus tropicalis OX=8364 GN=spsb3 PE=2 SV=1	1e-41	150
TRINITY_DN1822_c0_g1_i2.p1	65.2663	Terepressin/terephysin OS=Cinguloterebra anilis OX=553697 PE=2 SV=1	7e-32	110	Conopressin/neurophysin OS=Lymnaea stagnalis OX=6523 PE=1 SV=1	4e-36	128
TRINITY_DN1822_c0_g1_i1.p1	4.2326	Terepressin/terephysin OS=Cinguloterebra anilis OX=553697 PE=2 SV=1	7e-32	110	Conopressin/neurophysin OS=Lymnaea stagnalis OX=6523 PE=1 SV=1	4e-36	128
TRINITY_DN6111_c0_g1_i3.p1	2.44757	Thrombin-like enzyme bhalternin OS=Bothrops alternatus OX=64174 PE=1 SV=1	7e-13	60.8	Salivary plasminogen activator gamma OS=Desmodus rotundus OX=9430 PE=1 SV=1	1e-15	77
TRINITY_DN3164_c0_g1_i2.p1	1.72867	Thrombin-like enzyme BjussuSP-1 OS=Bothrops jararacussu OX=8726 PE=1 SV=1	3e-16	71.2	Serine protease 27 OS=Rattus norvegicus OX=10116 GN=Prss27 PE=2 SV=1	3e-19	87.8
TRINITY_DN6666_c0_g1_i6.p1	2.54786	Thrombin-like enzyme bothrombin OS=Bothrops jararaca OX=8724 PE=1 SV=1	3e-28	114	MAM and LDL-receptor class A domain-containing protein 2 (Fragment) OS=Acropora millepora OX=45264 PE=1 SV=1	1e-37	160
TRINITY_DN6666_c0_g1_i7.p1	1.73666	Thrombin-like enzyme bothrombin OS=Bothrops jararaca OX=8724 PE=1 SV=1	3e-28	114	MAM and LDL-receptor class A domain-containing protein 2 (Fragment) OS=Acropora millepora OX=45264 PE=1 SV=1	1e-37	160
TRINITY_DN6666_c0_g1_i4.p1	1.66514	Thrombin-like enzyme bothrombin OS=Bothrops jararaca OX=8724 PE=1 SV=1	2e-28	113	Enteropeptidase OS=Sus scrofa OX=9823 GN=TMPRSS15 PE=1 SV=1	2e-68	255
TRINITY_DN6666_c0_g1_i8.p1	0.732589	Thrombin-like enzyme bothrombin OS=Bothrops jararaca OX=8724 PE=1 SV=1	3e-28	114	MAM and LDL-receptor class A domain-containing protein 2 (Fragment) OS=Acropora millepora OX=45264 PE=1 SV=1	2e-37	159
TRINITY_DN2785_c0_g1_i1.p1	6.17698	Toxin Bcs III 15.09 (Fragment) OS=Bunodosoma caissarum OX=31165 PE=1 SV=1	2e-05	38.9	Pro-neuregulin-4, membrane-bound isoform OS=Homo sapiens OX=9606 GN=NRG4 PE=1 SV=1	1e-07	53.9
TRINITY_DN2785_c0_g1_i3.p1	2.82004	Toxin Bcs III 15.09 (Fragment) OS=Bunodosoma caissarum OX=31165 PE=1 SV=1	2e-05	38.9	Pro-neuregulin-4, membrane-bound isoform OS=Homo sapiens OX=9606 GN=NRG4 PE=1 SV=1	1e-07	53.9
TRINITY_DN2785_c0_g1_i7.p1	2.80411	Toxin Bcs III 15.09 (Fragment) OS=Bunodosoma caissarum OX=31165 PE=1 SV=1	2e-05	38.9	Pro-neuregulin-4, membrane-bound isoform OS=Homo sapiens OX=9606 GN=NRG4 PE=1 SV=1	1e-07	53.9
TRINITY_DN2291_c1_g2_i1.p1	2.12363	Toxin Bcs III 15.09 (Fragment) OS=Bunodosoma caissarum OX=31165 PE=1 SV=1	0.0001	38.1	Pikachurin OS=Rattus norvegicus OX=10116 GN=Egflam PE=2 SV=1	1e-134	424
TRINITY_DN2785_c0_g1_i4.p1	2.00841	Toxin Bcs III 15.09 (Fragment) OS=Bunodosoma caissarum OX=31165 PE=1 SV=1	2e-05	38.1	Pro-neuregulin-4, membrane-bound isoform OS=Homo sapiens OX=9606 GN=NRG4 PE=1 SV=1	5e-08	52.8
TRINITY_DN10434_c0_g2_i1.p1	1.80429	Toxin Bcs III 15.09 (Fragment) OS=Bunodosoma caissarum OX=31165 PE=1 SV=1	0.0004	37	Protein eyes shut homolog OS=Danio rerio OX=7955 GN=eys PE=1 SV=2	8e-05	50.8
TRINITY_DN2785_c0_g1_i8.p1	1.75063	Toxin Bcs III 15.09 (Fragment) OS=Bunodosoma caissarum OX=31165 PE=1 SV=1	2e-05	39.3	Pro-neuregulin-1, membrane-bound isoform OS=Rattus norvegicus OX=10116 GN=Nrg1 PE=1 SV=1	1e-05	50.8
TRINITY_DN2785_c0_g1_i2.p1	1.55227	Toxin Bcs III 15.09 (Fragment) OS=Bunodosoma caissarum OX=31165 PE=1 SV=1	2e-05	38.9	Pro-neuregulin-3, membrane-bound isoform OS=Mus musculus OX=10090 GN=Nrg3 PE=1 SV=1	8e-07	54.3
TRINITY_DN2785_c0_g1_i11.p1	0.854547	Toxin Bcs III 15.09 (Fragment) OS=Bunodosoma caissarum OX=31165 PE=1 SV=1	2e-05	39.3	Pro-neuregulin-1, membrane-bound isoform OS=Rattus norvegicus OX=10116 GN=Nrg1 PE=1 SV=1	1e-05	50.8
TRINITY_DN2785_c0_g1_i10.p1	0.754117	Toxin Bcs III 15.09 (Fragment) OS=Bunodosoma caissarum OX=31165 PE=1 SV=1	2e-05	38.9	Pro-neuregulin-3, membrane-bound isoform OS=Mus musculus OX=10090 GN=Nrg3 PE=1 SV=1	8e-07	54.3
TRINITY_DN1757_c0_g1_i1.p1	1500.56	Translationally-controlled tumor protein homolog OS=Crotalus horridus OX=35024 PE=2 SV=1	8e-23	88.2	Translationally-controlled tumor protein homolog OS=Branchiostoma belcheri OX=7741 PE=2 SV=1	7e-26	102
TRINITY_DN1806_c0_g1_i6.p1	2.21522	Turripeptide Ici9.2 OS=Iotyrris cingulifera OX=553733 PE=2 SV=1	2e-09	50.4	Agrin OS=Homo sapiens OX=9606 GN=AGRN PE=1 SV=6	5e-30	124
TRINITY_DN1806_c0_g1_i12.p1	2.47243	Turripeptide Lol9.1 OS=Lophiotoma olangoensis OX=2420066 PE=2 SV=1	2e-08	51.2	Agrin OS=Homo sapiens OX=9606 GN=AGRN PE=1 SV=6	4e-154	528
TRINITY_DN1806_c0_g1_i14.p1	2.42799	Turripeptide Lol9.1 OS=Lophiotoma olangoensis OX=2420066 PE=2 SV=1	2e-08	51.2	Agrin OS=Homo sapiens OX=9606 GN=AGRN PE=1 SV=6	4e-151	519
TRINITY_DN1806_c0_g1_i5.p1	1.80457	Turripeptide Lol9.1 OS=Lophiotoma olangoensis OX=2420066 PE=2 SV=1	2e-08	51.2	Agrin OS=Homo sapiens OX=9606 GN=AGRN PE=1 SV=6	3e-155	531
TRINITY_DN1806_c0_g1_i11.p1	1.14758	Turripeptide Lol9.1 OS=Lophiotoma olangoensis OX=2420066 PE=2 SV=1	2e-08	51.2	Agrin OS=Homo sapiens OX=9606 GN=AGRN PE=1 SV=6	6e-179	600
TRINITY_DN1806_c0_g1_i13.p1	0.803849	Turripeptide Lol9.1 OS=Lophiotoma olangoensis OX=2420066 PE=2 SV=1	2e-08	51.2	Agrin OS=Homo sapiens OX=9606 GN=AGRN PE=1 SV=6	1e-151	520
TRINITY_DN1806_c0_g1_i7.p1	0.383211	Turripeptide Lol9.1 OS=Lophiotoma olangoensis OX=2420066 PE=2 SV=1	2e-08	51.2	Agrin OS=Homo sapiens OX=9606 GN=AGRN PE=1 SV=6	2e-176	593
TRINITY_DN1485_c0_g1_i3.p1	4.67478	Turripeptide OL22 OS=Lophiotoma olangoensis OX=2420066 PE=2 SV=1	0.0009	37	Polycystic kidney disease protein 1-like 1 OS=Homo sapiens OX=9606 GN=PKD1L1 PE=1 SV=1	2e-38	162
TRINITY_DN1485_c0_g1_i9.p1	3.9746	Turripeptide OL22 OS=Lophiotoma olangoensis OX=2420066 PE=2 SV=1	0.001	37.4	Polycystic kidney disease protein 1-like 2 OS=Mus musculus OX=10090 GN=Pkd1l2 PE=2 SV=1	1e-21	107
TRINITY_DN1485_c0_g1_i4.p1	1.14548	Turripeptide OL22 OS=Lophiotoma olangoensis OX=2420066 PE=2 SV=1	0.001	37.4	Polycystic kidney disease protein 1-like 2 OS=Mus musculus OX=10090 GN=Pkd1l2 PE=2 SV=1	1e-21	107
TRINITY_DN11914_c0_g1_i1.p1	2.07902	Turripeptide Pal9.2 OS=Polystira albida OX=394106 PE=2 SV=1	0.0003	35.8	Reversion-inducing cysteine-rich protein with Kazal motifs OS=Homo sapiens OX=9606 GN=RECK PE=1 SV=1	9e-80	267
TRINITY_DN5975_c0_g1_i1.p1	273.193	U-actitoxin-Avd3l OS=Anemonia viridis OX=51769 PE=3 SV=1	2e-15	66.6	PI-actitoxin-Aeq3c OS=Actinia equina OX=6106 PE=1 SV=1	3e-13	66.6
TRINITY_DN39_c0_g2_i2.p3	13.4999	U-actitoxin-Avd3m OS=Anemonia viridis OX=51769 PE=3 SV=1	1e-14	68.2	Spondin-1 OS=Rattus norvegicus OX=10116 GN=Spon1 PE=1 SV=1	1e-07	59.3
TRINITY_DN39_c0_g2_i7.p3	8.05379	U-actitoxin-Avd3m OS=Anemonia viridis OX=51769 PE=3 SV=1	1e-14	68.2	Spondin-1 OS=Rattus norvegicus OX=10116 GN=Spon1 PE=1 SV=1	1e-07	59.3
TRINITY_DN39_c0_g2_i1.p2	1.7919	U-actitoxin-Avd3m OS=Anemonia viridis OX=51769 PE=3 SV=1	1e-14	68.2	Spondin-1 OS=Rattus norvegicus OX=10116 GN=Spon1 PE=1 SV=1	3e-121	391
TRINITY_DN1648_c0_g1_i2.p1	21.8066	U-actitoxin-Avd3s (Fragment) OS=Anemonia viridis OX=51769 PE=2 SV=1	2e-11	54.7	Tissue factor pathway inhibitor OS=Mus musculus OX=10090 GN=Tfpi PE=2 SV=1	6e-09	58.2
TRINITY_DN1648_c0_g1_i3.p2	4.28721	U-actitoxin-Avd3s (Fragment) OS=Anemonia viridis OX=51769 PE=2 SV=1	3e-11	52.8	Tissue factor pathway inhibitor OS=Mus musculus OX=10090 GN=Tfpi PE=2 SV=1	1e-09	57.8
TRINITY_DN3808_c0_g1_i2.p6	2.33825	U-actitoxin-Avd9c OS=Anemonia viridis OX=51769 PE=3 SV=1	0.0004	33.1	NA	NA	NA
TRINITY_DN3808_c0_g1_i3.p7	2.00761	U-actitoxin-Avd9d (Fragment) OS=Anemonia viridis OX=51769 PE=2 SV=1	0.0002	34.3	NA	NA	NA
TRINITY_DN8938_c0_g1_i2.p1	4.30684	U-myrmeciitoxin(02)-Mg1a OS=Myrmecia gulosa OX=36170 PE=1 SV=1	9e-05	36.2	Pro-neuregulin-1, membrane-bound isoform OS=Xenopus laevis OX=8355 GN=nrg1 PE=2 SV=1	1e-06	50.8
TRINITY_DN8938_c0_g1_i3.p1	3.73569	U-myrmeciitoxin(02)-Mg1a OS=Myrmecia gulosa OX=36170 PE=1 SV=1	9e-05	36.2	Pro-neuregulin-1, membrane-bound isoform OS=Xenopus laevis OX=8355 GN=nrg1 PE=2 SV=1	1e-06	50.8
TRINITY_DN684_c0_g1_i3.p1	21.0764	U-scoloptoxin-Sm5a OS=Scolopendra morsitans OX=943129 PE=2 SV=1	0.001	38.1	Tensin-1 OS=Homo sapiens OX=9606 GN=TNS1 PE=1 SV=2	6e-132	462
TRINITY_DN684_c0_g1_i14.p1	15.9247	U-scoloptoxin-Sm5a OS=Scolopendra morsitans OX=943129 PE=2 SV=1	0.0008	38.5	Tensin-1 OS=Homo sapiens OX=9606 GN=TNS1 PE=1 SV=2	8e-132	462
TRINITY_DN684_c0_g1_i18.p1	3.48402	U-scoloptoxin-Sm5a OS=Scolopendra morsitans OX=943129 PE=2 SV=1	0.0009	38.1	Tensin-1 OS=Homo sapiens OX=9606 GN=TNS1 PE=1 SV=2	5e-132	461
TRINITY_DN78759_c0_g1_i1.p1	831.387	U-scoloptoxin(01)-Tl1a OS=Thereuopoda longicornis OX=353555 PE=3 SV=1	7e-06	37.7	NA	NA	NA
TRINITY_DN8592_c0_g2_i1.p1	45.3701	U-scoloptoxin(05)-Er1a OS=Ethmostigmus rubripes OX=62613 PE=2 SV=1	1e-07	44.7	U-scoloptoxin(05)-Er1a OS=Ethmostigmus rubripes OX=62613 PE=2 SV=1	3e-05	44.7
TRINITY_DN11327_c0_g1_i1.p1	8.2246	U-scoloptoxin(05)-Er2a OS=Ethmostigmus rubripes OX=62613 PE=2 SV=1	0.0006	33.9	NA	NA	NA
TRINITY_DN176_c0_g1_i3.p3	7.77397	U-scoloptoxin(05)-Er3a OS=Ethmostigmus rubripes OX=62613 PE=2 SV=1	0.0005	34.7	NA	NA	NA
TRINITY_DN176_c0_g1_i7.p4	3.99849	U-scoloptoxin(05)-Er3a OS=Ethmostigmus rubripes OX=62613 PE=2 SV=1	0.0005	34.7	NA	NA	NA
TRINITY_DN176_c0_g1_i9.p4	3.16129	U-scoloptoxin(05)-Er3a OS=Ethmostigmus rubripes OX=62613 PE=2 SV=1	0.0005	34.7	NA	NA	NA
TRINITY_DN176_c0_g1_i4.p3	3.08987	U-scoloptoxin(05)-Er3a OS=Ethmostigmus rubripes OX=62613 PE=2 SV=1	0.0005	34.7	NA	NA	NA
TRINITY_DN176_c0_g1_i6.p4	2.95279	U-scoloptoxin(05)-Er3a OS=Ethmostigmus rubripes OX=62613 PE=2 SV=1	0.0005	34.7	NA	NA	NA
TRINITY_DN176_c0_g1_i5.p3	2.88122	U-scoloptoxin(05)-Er3a OS=Ethmostigmus rubripes OX=62613 PE=2 SV=1	0.0005	34.7	NA	NA	NA
TRINITY_DN19472_c0_g1_i1.p1	2.50626	U-scoloptoxin(05)-Er3a OS=Ethmostigmus rubripes OX=62613 PE=2 SV=1	2e-05	38.1	NA	NA	NA
TRINITY_DN176_c0_g1_i10.p4	1.23597	U-scoloptoxin(05)-Er3a OS=Ethmostigmus rubripes OX=62613 PE=2 SV=1	0.0005	34.7	NA	NA	NA
TRINITY_DN176_c0_g1_i1.p3	0	U-scoloptoxin(05)-Er3a OS=Ethmostigmus rubripes OX=62613 PE=2 SV=1	0.0005	34.7	NA	NA	NA
TRINITY_DN277_c0_g1_i1.p1	88.1091	U-scoloptoxin(05)-Sm1a OS=Scolopendra morsitans OX=943129 PE=2 SV=1	0.0004	35	NA	NA	NA
TRINITY_DN8821_c0_g2_i1.p1	7.30333	U-scoloptoxin(05)-Ssd1a OS=Scolopendra dehaani OX=2609776 PE=1 SV=1	2e-06	40.8	U-scoloptoxin(05)-Ssd1a OS=Scolopendra dehaani OX=2609776 PE=1 SV=1	0.0005	40.8
TRINITY_DN5722_c0_g1_i5.p1	3.1674	U-scoloptoxin(08)-Cw1a OS=Cormocephalus westwoodi OX=1096223 PE=1 SV=1	6e-05	42	Intersectin-1 OS=Mus musculus OX=10090 GN=Itsn1 PE=1 SV=2	3e-27	124
TRINITY_DN5722_c0_g1_i15.p1	2.59523	U-scoloptoxin(08)-Cw1a OS=Cormocephalus westwoodi OX=1096223 PE=1 SV=1	6e-05	42	Intersectin-1 OS=Mus musculus OX=10090 GN=Itsn1 PE=1 SV=2	2e-27	124
TRINITY_DN5722_c0_g1_i7.p1	0.651785	U-scoloptoxin(08)-Cw1a OS=Cormocephalus westwoodi OX=1096223 PE=1 SV=1	6e-05	42	Intersectin-1 OS=Xenopus laevis OX=8355 GN=itsn1 PE=1 SV=2	0	731
TRINITY_DN5722_c0_g1_i13.p1	0.540599	U-scoloptoxin(08)-Cw1a OS=Cormocephalus westwoodi OX=1096223 PE=1 SV=1	6e-05	42	Intersectin-1 OS=Xenopus laevis OX=8355 GN=itsn1 PE=1 SV=2	0	734
TRINITY_DN3188_c0_g1_i2.p2	4.56793	U-scoloptoxin(11)-Sa2a OS=Scolopendra alternans OX=1329349 PE=2 SV=1	0.0006	35.4	Fas apoptotic inhibitory molecule 1 OS=Mus musculus OX=10090 GN=Faim PE=1 SV=1	7e-69	214
TRINITY_DN3188_c0_g1_i1.p2	1.26908	U-scoloptoxin(11)-Sa2a OS=Scolopendra alternans OX=1329349 PE=2 SV=1	0.0006	35.4	Fas apoptotic inhibitory molecule 1 OS=Mus musculus OX=10090 GN=Faim PE=1 SV=1	7e-69	214
TRINITY_DN3577_c0_g1_i4.p1	0.547965	U-scoloptoxin(11)-Sm2a OS=Scolopendra morsitans OX=943129 PE=2 SV=1	0.0006	35	DDB1- and CUL4-associated factor 15 OS=Xenopus laevis OX=8355 GN=dcaf15 PE=2 SV=1	1e-10	62.8
TRINITY_DN54406_c0_g1_i1.p1	1.74601	U2-agatoxin-Ao1g OS=Agelena orientalis OX=293813 PE=2 SV=1	0.0006	32	Uncharacterized protein SJCHGC09803 OS=Schistosoma japonicum OX=6182 GN=SJCHGC09803 PE=3 SV=1	4e-06	45.1
TRINITY_DN3834_c0_g1_i1.p1	2.4439	U21-ctenitoxin-Pn1a OS=Phoneutria nigriventer OX=6918 PE=1 SV=2	1e-16	72	Ovochymase-2 OS=Mus musculus OX=10090 GN=Ovch2 PE=2 SV=1	2e-26	110
TRINITY_DN3713_c0_g1_i1.p1	4.38966	U24-ctenitoxin-Pn1a OS=Phoneutria nigriventer OX=6918 PE=1 SV=1	1e-06	41.6	Thyroglobulin OS=Bos taurus OX=9913 GN=TG PE=1 SV=1	0.0005	42.7
TRINITY_DN3713_c0_g1_i3.p1	1.80581	U24-ctenitoxin-Pn1a OS=Phoneutria nigriventer OX=6918 PE=1 SV=1	1e-06	41.6	Thyroglobulin OS=Bos taurus OX=9913 GN=TG PE=1 SV=1	0.0005	42.7
TRINITY_DN13288_c0_g1_i1.p1	1.53479	U36-theraphotoxin-Cg1a OS=Chilobrachys guangxiensis OX=278060 PE=3 SV=1	0.001	32.3	NA	NA	NA
TRINITY_DN4548_c0_g1_i1.p1	9.44466	Vascular endothelial growth factor A OS=Vipera ammodytes ammodytes OX=8705 PE=2 SV=1	0.0003	37.7	Vascular endothelial growth factor A OS=Mesocricetus auratus OX=10036 GN=VEGFA PE=2 SV=1	0.0006	43.9
TRINITY_DN6214_c0_g1_i1.p1	4.41817	Vascular endothelial growth factor A OS=Vipera ammodytes ammodytes OX=8705 PE=2 SV=1	2e-12	62	Vascular endothelial growth factor A OS=Vipera ammodytes ammodytes OX=8705 PE=2 SV=1	6e-10	62
TRINITY_DN5219_c0_g1_i1.p1	1200.15	Veficolin-1 (Fragment) OS=Varanus komodoensis OX=61221 PE=2 SV=1	0.0004	40	Collagen alpha-2(I) chain OS=Rattus norvegicus OX=10116 GN=Col1a2 PE=1 SV=3	3e-149	501
TRINITY_DN14_c0_g1_i1.p1	997.227	Veficolin-1 (Fragment) OS=Varanus komodoensis OX=61221 PE=2 SV=1	2e-05	43.5	Collagen alpha-2(I) chain OS=Rattus norvegicus OX=10116 GN=Col1a2 PE=1 SV=3	3e-16	89
TRINITY_DN14_c0_g2_i1.p1	539.776	Veficolin-1 (Fragment) OS=Varanus komodoensis OX=61221 PE=2 SV=1	3e-05	43.1	Collagen alpha-2(I) chain OS=Rattus norvegicus OX=10116 GN=Col1a2 PE=1 SV=3	2e-13	79.3
TRINITY_DN68311_c0_g1_i1.p1	29.622	Veficolin-1 (Fragment) OS=Varanus komodoensis OX=61221 PE=2 SV=1	3e-05	41.2	Collagen alpha-1(VI) chain OS=Gallus gallus OX=9031 GN=COL6A1 PE=2 SV=1	0.0002	47.4
TRINITY_DN6154_c0_g1_i5.p1	21.9092	Veficolin-1 (Fragment) OS=Varanus komodoensis OX=61221 PE=2 SV=1	1e-06	46.2	Gliomedin OS=Rattus norvegicus OX=10116 GN=Gldn PE=1 SV=1	3e-47	179
TRINITY_DN561_c0_g1_i1.p2	20.6219	Veficolin-1 (Fragment) OS=Varanus komodoensis OX=61221 PE=2 SV=1	2e-07	48.1	Collagen alpha-2(IX) chain OS=Mus musculus OX=10090 GN=Col9a2 PE=2 SV=1	3e-05	50.4
TRINITY_DN561_c0_g1_i4.p2	18.0362	Veficolin-1 (Fragment) OS=Varanus komodoensis OX=61221 PE=2 SV=1	2e-07	48.1	Collagen alpha-2(IX) chain OS=Mus musculus OX=10090 GN=Col9a2 PE=2 SV=1	3e-05	50.4
TRINITY_DN6489_c0_g2_i1.p1	15.1388	Veficolin-1 (Fragment) OS=Varanus komodoensis OX=61221 PE=2 SV=1	0.0004	40	Collagen alpha-1(IV) chain OS=Drosophila melanogaster OX=7227 GN=Col4a1 PE=1 SV=3	0	980
TRINITY_DN817_c0_g2_i1.p1	14.3946	Veficolin-1 (Fragment) OS=Varanus komodoensis OX=61221 PE=2 SV=1	0.0001	41.6	Collagen alpha-1(IV) chain OS=Caenorhabditis elegans OX=6239 GN=emb-9 PE=1 SV=5	0	820
TRINITY_DN561_c0_g1_i2.p1	14.1092	Veficolin-1 (Fragment) OS=Varanus komodoensis OX=61221 PE=2 SV=1	5e-07	47	Collagen alpha-2(IX) chain OS=Mus musculus OX=10090 GN=Col9a2 PE=2 SV=1	6e-06	52.4
TRINITY_DN561_c0_g1_i3.p2	12.5326	Veficolin-1 (Fragment) OS=Varanus komodoensis OX=61221 PE=2 SV=1	2e-07	48.1	Collagen alpha-2(IX) chain OS=Mus musculus OX=10090 GN=Col9a2 PE=2 SV=1	3e-05	50.4
TRINITY_DN6429_c0_g2_i3.p1	11.3953	Veficolin-1 (Fragment) OS=Varanus komodoensis OX=61221 PE=2 SV=1	3e-07	48.9	Collagen alpha-1(XIX) chain OS=Mus musculus OX=10090 GN=Col19a1 PE=2 SV=2	7e-63	237
TRINITY_DN3808_c0_g1_i6.p2	8.9412	Veficolin-1 (Fragment) OS=Varanus komodoensis OX=61221 PE=2 SV=1	2e-07	47.4	Complement C1q and tumor necrosis factor-related protein 9 OS=Bos taurus OX=9913 GN=C1QTNF9 PE=2 SV=1	1e-25	107
TRINITY_DN7531_c0_g1_i4.p1	5.16745	Veficolin-1 (Fragment) OS=Varanus komodoensis OX=61221 PE=2 SV=1	2e-08	52.4	Collagen alpha-1(XVIII) chain OS=Homo sapiens OX=9606 GN=COL18A1 PE=1 SV=5	9e-20	100
TRINITY_DN3808_c0_g1_i7.p3	4.79413	Veficolin-1 (Fragment) OS=Varanus komodoensis OX=61221 PE=2 SV=1	2e-07	47.4	Complement C1q and tumor necrosis factor-related protein 9 OS=Bos taurus OX=9913 GN=C1QTNF9 PE=2 SV=1	1e-25	107
TRINITY_DN6429_c0_g2_i2.p1	4.1153	Veficolin-1 (Fragment) OS=Varanus komodoensis OX=61221 PE=2 SV=1	2e-09	53.1	Collagen alpha-1(XXI) chain OS=Homo sapiens OX=9606 GN=COL21A1 PE=2 SV=1	6e-25	110
TRINITY_DN3808_c0_g1_i11.p2	4.07039	Veficolin-1 (Fragment) OS=Varanus komodoensis OX=61221 PE=2 SV=1	2e-07	47.4	Complement C1q and tumor necrosis factor-related protein 9 OS=Bos taurus OX=9913 GN=C1QTNF9 PE=2 SV=1	1e-25	107
TRINITY_DN6429_c0_g2_i1.p1	3.79796	Veficolin-1 (Fragment) OS=Varanus komodoensis OX=61221 PE=2 SV=1	0.0002	39.3	Collagen alpha-2(V) chain OS=Homo sapiens OX=9606 GN=COL5A2 PE=1 SV=3	2e-32	138
TRINITY_DN3808_c0_g1_i4.p2	3.67997	Veficolin-1 (Fragment) OS=Varanus komodoensis OX=61221 PE=2 SV=1	2e-07	47.4	Complement C1q and tumor necrosis factor-related protein 9 OS=Bos taurus OX=9913 GN=C1QTNF9 PE=2 SV=1	1e-25	107
TRINITY_DN7531_c0_g1_i5.p1	3.36616	Veficolin-1 (Fragment) OS=Varanus komodoensis OX=61221 PE=2 SV=1	2e-08	52.4	Collagen alpha-1(XVIII) chain OS=Homo sapiens OX=9606 GN=COL18A1 PE=1 SV=5	9e-20	100
TRINITY_DN6429_c0_g2_i12.p1	2.6659	Veficolin-1 (Fragment) OS=Varanus komodoensis OX=61221 PE=2 SV=1	7e-05	41.2	Collagen alpha-1(II) chain OS=Xenopus tropicalis OX=8364 GN=col2a1 PE=2 SV=1	2e-22	107
TRINITY_DN6429_c0_g2_i4.p1	2.56655	Veficolin-1 (Fragment) OS=Varanus komodoensis OX=61221 PE=2 SV=1	7e-07	47.4	Collagen alpha-2(V) chain OS=Mus musculus OX=10090 GN=Col5a2 PE=1 SV=1	4e-37	155
TRINITY_DN3808_c0_g1_i3.p3	2.00761	Veficolin-1 (Fragment) OS=Varanus komodoensis OX=61221 PE=2 SV=1	2e-07	47.4	Complement C1q and tumor necrosis factor-related protein 9 OS=Bos taurus OX=9913 GN=C1QTNF9 PE=2 SV=1	1e-25	107
TRINITY_DN3808_c0_g1_i1.p3	1.91765	Veficolin-1 (Fragment) OS=Varanus komodoensis OX=61221 PE=2 SV=1	2e-07	47.4	Complement C1q and tumor necrosis factor-related protein 9 OS=Bos taurus OX=9913 GN=C1QTNF9 PE=2 SV=1	1e-25	107
TRINITY_DN7531_c0_g1_i2.p1	1.39457	Veficolin-1 (Fragment) OS=Varanus komodoensis OX=61221 PE=2 SV=1	2e-08	52.8	Collagen alpha-2(I) chain OS=Rattus norvegicus OX=10116 GN=Col1a2 PE=1 SV=3	2e-11	72.8
TRINITY_DN7531_c0_g1_i1.p1	1.29423	Veficolin-1 (Fragment) OS=Varanus komodoensis OX=61221 PE=2 SV=1	2e-08	52.8	Collagen alpha-2(I) chain OS=Rattus norvegicus OX=10116 GN=Col1a2 PE=1 SV=3	2e-11	72.8
TRINITY_DN6429_c0_g2_i14.p1	1.12565	Veficolin-1 (Fragment) OS=Varanus komodoensis OX=61221 PE=2 SV=1	4e-07	47.8	Collagen alpha-1(XIX) chain OS=Mus musculus OX=10090 GN=Col19a1 PE=2 SV=2	3e-05	51.6
TRINITY_DN3808_c0_g1_i8.p4	0.623285	Veficolin-1 (Fragment) OS=Varanus komodoensis OX=61221 PE=2 SV=1	2e-07	47.4	Complement C1q and tumor necrosis factor-related protein 9 OS=Bos taurus OX=9913 GN=C1QTNF9 PE=2 SV=1	1e-25	107
TRINITY_DN998_c0_g1_i7.p1	7.99269	Venom acid phosphatase Acph-1 OS=Apis mellifera OX=7460 PE=1 SV=1	5e-47	164	Lysosomal acid phosphatase OS=Bos taurus OX=9913 GN=ACP2 PE=2 SV=1	2e-78	255
TRINITY_DN998_c0_g1_i1.p1	4.51881	Venom acid phosphatase Acph-1 OS=Apis mellifera OX=7460 PE=1 SV=1	6e-47	164	Lysosomal acid phosphatase OS=Bos taurus OX=9913 GN=ACP2 PE=2 SV=1	2e-78	255
TRINITY_DN998_c0_g1_i4.p1	2.95418	Venom acid phosphatase Acph-1 OS=Apis mellifera OX=7460 PE=1 SV=1	9e-41	147	Lysosomal acid phosphatase OS=Bos taurus OX=9913 GN=ACP2 PE=2 SV=1	1e-72	240
TRINITY_DN998_c0_g1_i2.p1	2.16907	Venom acid phosphatase Acph-1 OS=Apis mellifera OX=7460 PE=1 SV=1	8e-41	147	Lysosomal acid phosphatase OS=Bos taurus OX=9913 GN=ACP2 PE=2 SV=1	1e-72	240
TRINITY_DN998_c0_g1_i3.p2	1.51847	Venom acid phosphatase Acph-1 OS=Apis mellifera OX=7460 PE=1 SV=1	9e-41	147	Lysosomal acid phosphatase OS=Bos taurus OX=9913 GN=ACP2 PE=2 SV=1	1e-72	240
TRINITY_DN998_c0_g1_i5.p2	1.22491	Venom acid phosphatase Acph-1 OS=Apis mellifera OX=7460 PE=1 SV=1	8e-41	147	Lysosomal acid phosphatase OS=Bos taurus OX=9913 GN=ACP2 PE=2 SV=1	1e-72	240
TRINITY_DN28421_c0_g1_i1.p1	1.04225	Venom acid phosphatase Acph-1 OS=Apis mellifera OX=7460 PE=1 SV=1	1e-15	71.2	Prostatic acid phosphatase OS=Bos taurus OX=9913 GN=ACPP PE=2 SV=1	2e-22	96.7
TRINITY_DN998_c0_g1_i6.p1	0	Venom acid phosphatase Acph-1 OS=Apis mellifera OX=7460 PE=1 SV=1	9e-10	51.2	Prostatic acid phosphatase OS=Bos taurus OX=9913 GN=ACPP PE=2 SV=1	4e-17	79
TRINITY_DN596_c0_g2_i5.p1	24.2333	Venom allergen 3 OS=Solenopsis richteri OX=30203 PE=1 SV=2	1e-15	72.4	Golgi-associated plant pathogenesis-related protein 1 OS=Homo sapiens OX=9606 GN=GLIPR2 PE=1 SV=3	7e-25	103
TRINITY_DN596_c0_g2_i1.p1	14.8458	Venom allergen 3 OS=Solenopsis richteri OX=30203 PE=1 SV=2	1e-15	72.4	Golgi-associated plant pathogenesis-related protein 1 OS=Homo sapiens OX=9606 GN=GLIPR2 PE=1 SV=3	7e-25	103
TRINITY_DN1583_c0_g1_i1.p1	1627.51	Venom allergen 5 OS=Microctonus hyperodae OX=165561 PE=2 SV=1	5e-19	79.7	GLIPR1-like protein 1 OS=Bos taurus OX=9913 GN=GLIPR1L1 PE=1 SV=1	1e-26	108
TRINITY_DN1891_c0_g1_i2.p1	5.56442	Venom allergen 5 OS=Microctonus hyperodae OX=165561 PE=2 SV=1	3e-18	79.3	Pathogenesis-related protein PR-1 type OS=Sambucus nigra OX=4202 PE=2 SV=1	1e-24	102
TRINITY_DN1891_c0_g1_i1.p1	2.76869	Venom allergen 5 OS=Microctonus hyperodae OX=165561 PE=2 SV=1	2e-18	79.3	Pathogenesis-related protein PR-1 type OS=Sambucus nigra OX=4202 PE=2 SV=1	1e-24	102
TRINITY_DN53254_c0_g1_i1.p1	1.76166	Venom allergen 5 OS=Microctonus hyperodae OX=165561 PE=2 SV=1	6e-10	51.6	Antigen 5 like allergen Cul n 1 OS=Culicoides nubeculosus OX=144565 PE=1 SV=1	1e-08	54.7
TRINITY_DN56338_c0_g1_i1.p1	3.46803	Venom allergen 5.02 (Fragment) OS=Dolichovespula maculata OX=7441 PE=1 SV=3	2e-22	87.8	Pathogenesis-related protein PR-1 OS=Medicago truncatula OX=3880 GN=PR-1 PE=2 SV=1	2e-27	106
TRINITY_DN2366_c0_g1_i3.p1	9.7612	Venom carboxylesterase-6 OS=Apis mellifera OX=7460 PE=2 SV=1	9e-05	40.4	Neutral cholesterol ester hydrolase 1 OS=Mus musculus OX=10090 GN=Nceh1 PE=1 SV=1	4e-47	171
TRINITY_DN6807_c0_g2_i6.p1	2.3886	Venom carboxylesterase-6 OS=Apis mellifera OX=7460 PE=2 SV=1	4e-23	93.6	Neuroligin-like protein glit-1 OS=Caenorhabditis elegans OX=6239 GN=glit-1 PE=1 SV=1	2e-25	108
TRINITY_DN2366_c0_g1_i10.p1	2.02324	Venom carboxylesterase-6 OS=Apis mellifera OX=7460 PE=2 SV=1	9e-05	40.4	Neutral cholesterol ester hydrolase 1 OS=Mus musculus OX=10090 GN=Nceh1 PE=1 SV=1	4e-47	171
TRINITY_DN2366_c0_g1_i4.p2	1.9093	Venom carboxylesterase-6 OS=Apis mellifera OX=7460 PE=2 SV=1	9e-05	40.4	Neutral cholesterol ester hydrolase 1 OS=Mus musculus OX=10090 GN=Nceh1 PE=1 SV=1	4e-47	171
TRINITY_DN2366_c0_g1_i1.p2	1.71821	Venom carboxylesterase-6 OS=Apis mellifera OX=7460 PE=2 SV=1	9e-05	40.4	Neutral cholesterol ester hydrolase 1 OS=Mus musculus OX=10090 GN=Nceh1 PE=1 SV=1	4e-47	171
TRINITY_DN10092_c0_g1_i1.p1	1.67048	Venom carboxylesterase-6 OS=Apis mellifera OX=7460 PE=2 SV=1	3e-05	39.3	Neutral cholesterol ester hydrolase 1 OS=Bos taurus OX=9913 GN=NCEH1 PE=2 SV=2	3e-21	92.8
TRINITY_DN71006_c0_g1_i1.p1	1.55827	Venom carboxylesterase-6 OS=Apis mellifera OX=7460 PE=2 SV=1	2e-08	48.1	Neuroligin-4, Y-linked OS=Homo sapiens OX=9606 GN=NLGN4Y PE=2 SV=1	3e-20	90.1
TRINITY_DN39828_c0_g1_i1.p1	1.47633	Venom carboxylesterase-6 OS=Apis mellifera OX=7460 PE=2 SV=1	1e-18	81.3	Neuroligin-4, X-linked OS=Homo sapiens OX=9606 GN=NLGN4X PE=1 SV=1	9e-42	155
TRINITY_DN2366_c0_g1_i8.p2	1.41438	Venom carboxylesterase-6 OS=Apis mellifera OX=7460 PE=2 SV=1	9e-05	40.4	Neutral cholesterol ester hydrolase 1 OS=Mus musculus OX=10090 GN=Nceh1 PE=1 SV=1	4e-47	171
TRINITY_DN6807_c0_g2_i3.p1	1.38286	Venom carboxylesterase-6 OS=Apis mellifera OX=7460 PE=2 SV=1	4e-23	93.6	Neuroligin-like protein glit-1 OS=Caenorhabditis elegans OX=6239 GN=glit-1 PE=1 SV=1	2e-25	108
TRINITY_DN78737_c0_g1_i1.p1	1.07706	Venom carboxylesterase-6 OS=Apis mellifera OX=7460 PE=2 SV=1	2e-41	146	Neuroligin-4, Y-linked OS=Homo sapiens OX=9606 GN=NLGN4Y PE=2 SV=1	4e-49	176
TRINITY_DN2366_c0_g1_i5.p1	1.02303	Venom carboxylesterase-6 OS=Apis mellifera OX=7460 PE=2 SV=1	9e-05	40.4	Neutral cholesterol ester hydrolase 1 OS=Mus musculus OX=10090 GN=Nceh1 PE=1 SV=1	4e-47	171
TRINITY_DN2366_c0_g1_i7.p2	0.887893	Venom carboxylesterase-6 OS=Apis mellifera OX=7460 PE=2 SV=1	9e-05	40.4	Neutral cholesterol ester hydrolase 1 OS=Mus musculus OX=10090 GN=Nceh1 PE=1 SV=1	4e-47	171
TRINITY_DN2366_c0_g1_i6.p2	0.425244	Venom carboxylesterase-6 OS=Apis mellifera OX=7460 PE=2 SV=1	9e-05	40.4	Neutral cholesterol ester hydrolase 1 OS=Mus musculus OX=10090 GN=Nceh1 PE=1 SV=1	4e-47	171
TRINITY_DN3101_c1_g2_i1.p1	6.1269	Venom dipeptidyl peptidase 4 OS=Apis mellifera OX=7460 PE=1 SV=1	2e-38	150	Dipeptidyl peptidase 8 OS=Mus musculus OX=10090 GN=Dpp8 PE=1 SV=1	0	705
TRINITY_DN3101_c1_g2_i2.p1	1.29684	Venom dipeptidyl peptidase 4 OS=Apis mellifera OX=7460 PE=1 SV=1	3e-16	71.6	Dipeptidyl peptidase 9 OS=Mus musculus OX=10090 GN=Dpp9 PE=1 SV=2	8e-49	171
TRINITY_DN5362_c0_g1_i3.p1	16.6563	Venom dipeptidyl peptidase 4 OS=Vespula vulgaris OX=7454 PE=1 SV=1	9e-118	374	Inactive dipeptidyl peptidase 10 OS=Homo sapiens OX=9606 GN=DPP10 PE=1 SV=2	1e-161	496
TRINITY_DN5362_c0_g1_i1.p1	8.5455	Venom dipeptidyl peptidase 4 OS=Vespula vulgaris OX=7454 PE=1 SV=1	2e-117	374	Inactive dipeptidyl peptidase 10 OS=Homo sapiens OX=9606 GN=DPP10 PE=1 SV=2	8e-162	497
TRINITY_DN1470_c0_g1_i2.p1	6.94638	Venom dipeptidyl peptidase 4 OS=Vespula vulgaris OX=7454 PE=1 SV=1	2e-103	336	Inactive dipeptidyl peptidase 10 OS=Homo sapiens OX=9606 GN=DPP10 PE=1 SV=2	7e-159	489
TRINITY_DN5362_c0_g1_i5.p1	5.54993	Venom dipeptidyl peptidase 4 OS=Vespula vulgaris OX=7454 PE=1 SV=1	2e-117	374	Inactive dipeptidyl peptidase 10 OS=Homo sapiens OX=9606 GN=DPP10 PE=1 SV=2	2e-162	499
TRINITY_DN5362_c0_g1_i4.p1	4.71699	Venom dipeptidyl peptidase 4 OS=Vespula vulgaris OX=7454 PE=1 SV=1	1e-117	374	Inactive dipeptidyl peptidase 10 OS=Homo sapiens OX=9606 GN=DPP10 PE=1 SV=2	5e-162	497
TRINITY_DN5362_c0_g1_i2.p1	2.33481	Venom dipeptidyl peptidase 4 OS=Vespula vulgaris OX=7454 PE=1 SV=1	8e-118	375	Inactive dipeptidyl peptidase 10 OS=Homo sapiens OX=9606 GN=DPP10 PE=1 SV=2	1e-161	496
TRINITY_DN1470_c0_g1_i1.p1	2.18382	Venom dipeptidyl peptidase 4 OS=Vespula vulgaris OX=7454 PE=1 SV=1	3e-103	337	Inactive dipeptidyl peptidase 10 OS=Homo sapiens OX=9606 GN=DPP10 PE=1 SV=2	3e-158	489
TRINITY_DN1641_c0_g1_i1.p1	19.6308	Venom factor OS=Crotalus adamanteus OX=8729 PE=2 SV=1	4e-26	113	CD109 antigen OS=Homo sapiens OX=9606 GN=CD109 PE=1 SV=2	5e-105	372
TRINITY_DN954_c1_g2_i7.p1	12.1776	Venom factor OS=Crotalus adamanteus OX=8729 PE=2 SV=1	4e-62	228	Complement C3 (Fragment) OS=Lethenteron camtschaticum OX=980415 GN=C3 PE=2 SV=1	2e-71	265
TRINITY_DN954_c1_g2_i15.p1	7.36639	Venom factor OS=Crotalus adamanteus OX=8729 PE=2 SV=1	6e-63	230	Complement C3 (Fragment) OS=Lethenteron camtschaticum OX=980415 GN=C3 PE=2 SV=1	1e-68	256
TRINITY_DN954_c1_g2_i10.p1	0.00203796	Venom factor OS=Crotalus adamanteus OX=8729 PE=2 SV=1	4e-62	228	Complement C3 (Fragment) OS=Lethenteron camtschaticum OX=980415 GN=C3 PE=2 SV=1	2e-71	265
TRINITY_DN43581_c0_g1_i1.p1	1.15058	Venom nerve growth factor 1 OS=Pseudechis australis OX=8670 PE=2 SV=1	2e-07	47	Brain-derived neurotrophic factor OS=Cavia porcellus OX=10141 GN=BDNF PE=3 SV=1	1e-08	57.8
TRINITY_DN5099_c0_g1_i1.p1	10.1635	Venom nerve growth factor OS=Pseudechis porphyriacus OX=8671 PE=2 SV=1	2e-14	66.6	Venom nerve growth factor OS=Pseudechis porphyriacus OX=8671 PE=2 SV=1	7e-12	66.6
TRINITY_DN1212_c0_g1_i6.p1	3.61055	Venom peptide CtAPI OS=Chaerilus tricostatus OX=1055734 PE=3 SV=1	1e-05	39.7	Zonadhesin OS=Mus musculus OX=10090 GN=Zan PE=1 SV=1	2e-07	55.8
TRINITY_DN68_c0_g1_i13.p1	2993.71	Venom peptide isomerase heavy chain OS=Agelenopsis aperta OX=6908 PE=1 SV=1	7e-12	56.6	Transmembrane protease serine 11D OS=Mus musculus OX=10090 GN=Tmprss11d PE=1 SV=2	6e-16	76.6
TRINITY_DN178_c0_g1_i1.p1	1002.93	Venom peptide isomerase heavy chain OS=Agelenopsis aperta OX=6908 PE=1 SV=1	2e-23	94	Ovochymase-1 OS=Homo sapiens OX=9606 GN=OVCH1 PE=2 SV=2	6e-32	132
TRINITY_DN6654_c0_g1_i1.p1	640.688	Venom peptide isomerase heavy chain OS=Agelenopsis aperta OX=6908 PE=1 SV=1	1e-23	94	Chymotrypsin-like protease CTRL-1 OS=Homo sapiens OX=9606 GN=CTRL PE=2 SV=1	7e-35	132
TRINITY_DN1971_c0_g1_i1.p1	409.605	Venom peptide isomerase heavy chain OS=Agelenopsis aperta OX=6908 PE=1 SV=1	1e-21	88.6	Chymotrypsinogen B2 OS=Homo sapiens OX=9606 GN=CTRB2 PE=2 SV=2	2e-35	134
TRINITY_DN1855_c0_g1_i1.p1	364.582	Venom peptide isomerase heavy chain OS=Agelenopsis aperta OX=6908 PE=1 SV=1	9e-27	103	Hyaluronan-binding protein 2 OS=Mus musculus OX=10090 GN=Habp2 PE=1 SV=2	6e-31	125
TRINITY_DN54012_c0_g1_i1.p1	349.663	Venom peptide isomerase heavy chain OS=Agelenopsis aperta OX=6908 PE=1 SV=1	3e-11	58.9	Testisin OS=Mus musculus OX=10090 GN=Prss21 PE=1 SV=2	9e-15	77.4
TRINITY_DN53082_c0_g1_i1.p1	305.728	Venom peptide isomerase heavy chain OS=Agelenopsis aperta OX=6908 PE=1 SV=1	4e-28	107	Serine protease 30 OS=Rattus norvegicus OX=10116 GN=Prss30 PE=1 SV=1	3e-37	141
TRINITY_DN8764_c0_g3_i1.p1	227.554	Venom peptide isomerase heavy chain OS=Agelenopsis aperta OX=6908 PE=1 SV=1	1e-20	85.9	Brain-specific serine protease 4 OS=Mus musculus OX=10090 GN=Prss22 PE=2 SV=2	3e-33	130
TRINITY_DN78584_c0_g1_i1.p1	131.542	Venom peptide isomerase heavy chain OS=Agelenopsis aperta OX=6908 PE=1 SV=1	1e-42	147	Transmembrane protease serine 3 OS=Mus musculus OX=10090 GN=Tmprss3 PE=1 SV=2	2e-51	182
TRINITY_DN531_c0_g1_i2.p1	111.515	Venom peptide isomerase heavy chain OS=Agelenopsis aperta OX=6908 PE=1 SV=1	2e-18	82.8	Chymotrypsin-like elastase family member 2A OS=Mus musculus OX=10090 GN=Cela2a PE=1 SV=1	5e-18	89.7
TRINITY_DN27303_c0_g1_i1.p1	99.5872	Venom peptide isomerase heavy chain OS=Agelenopsis aperta OX=6908 PE=1 SV=1	2e-26	102	Transmembrane protease serine 12 OS=Mus musculus OX=10090 GN=Tmprss12 PE=1 SV=1	7e-29	117
TRINITY_DN939_c0_g1_i1.p1	60.5004	Venom peptide isomerase heavy chain OS=Agelenopsis aperta OX=6908 PE=1 SV=1	3e-22	90.1	Transmembrane protease serine 9 OS=Homo sapiens OX=9606 GN=TMPRSS9 PE=1 SV=2	4e-16	82.4
TRINITY_DN531_c0_g1_i1.p1	54.3182	Venom peptide isomerase heavy chain OS=Agelenopsis aperta OX=6908 PE=1 SV=1	2e-18	82.4	Chymotrypsin-like elastase family member 2A OS=Mus musculus OX=10090 GN=Cela2a PE=1 SV=1	5e-18	89.4
TRINITY_DN939_c0_g1_i2.p1	42.1438	Venom peptide isomerase heavy chain OS=Agelenopsis aperta OX=6908 PE=1 SV=1	3e-22	90.1	Transmembrane protease serine 9 OS=Homo sapiens OX=9606 GN=TMPRSS9 PE=1 SV=2	4e-16	82.4
TRINITY_DN3164_c0_g1_i1.p1	41.2026	Venom peptide isomerase heavy chain OS=Agelenopsis aperta OX=6908 PE=1 SV=1	4e-27	105	Transmembrane protease serine 12 OS=Homo sapiens OX=9606 GN=TMPRSS12 PE=1 SV=2	6e-42	156
TRINITY_DN2178_c0_g1_i1.p1	33.3137	Venom peptide isomerase heavy chain OS=Agelenopsis aperta OX=6908 PE=1 SV=1	1e-18	80.5	Neurotrypsin OS=Pan troglodytes OX=9598 GN=PRSS12 PE=3 SV=1	2e-19	93.6
TRINITY_DN5609_c0_g1_i1.p1	11.286	Venom peptide isomerase heavy chain OS=Agelenopsis aperta OX=6908 PE=1 SV=1	1e-30	119	Atrial natriuretic peptide-converting enzyme OS=Mus musculus OX=10090 GN=Corin PE=2 SV=2	8e-56	211
TRINITY_DN2178_c0_g1_i3.p1	2.76996	Venom peptide isomerase heavy chain OS=Agelenopsis aperta OX=6908 PE=1 SV=1	1e-18	80.5	Neurotrypsin OS=Pan troglodytes OX=9598 GN=PRSS12 PE=3 SV=1	2e-19	93.6
TRINITY_DN28671_c0_g1_i1.p1	2.18979	Venom peptide isomerase heavy chain OS=Agelenopsis aperta OX=6908 PE=1 SV=1	1e-06	42	Polyserase-2 OS=Rattus norvegicus OX=10116 GN=Prss36 PE=2 SV=1	7e-13	68.6
TRINITY_DN78518_c0_g1_i1.p1	2.00928	Venom peptide isomerase heavy chain OS=Agelenopsis aperta OX=6908 PE=1 SV=1	3e-29	108	Transmembrane protease serine 6 OS=Mus musculus OX=10090 GN=Tmprss6 PE=1 SV=4	2e-35	137
TRINITY_DN3164_c0_g1_i2.p2	1.72867	Venom peptide isomerase heavy chain OS=Agelenopsis aperta OX=6908 PE=1 SV=1	2e-10	54.3	Chymotrypsin-like elastase family member 2A OS=Bos taurus OX=9913 GN=CELA2A PE=2 SV=1	7e-12	65.5
TRINITY_DN14489_c0_g1_i1.p1	1.53716	Venom peptide isomerase heavy chain OS=Agelenopsis aperta OX=6908 PE=1 SV=1	2e-14	63.9	Chymotrypsinogen A OS=Bos taurus OX=9913 PE=1 SV=1	7e-21	89.4
TRINITY_DN79466_c0_g1_i1.p1	1.35492	Venom peptide isomerase heavy chain OS=Agelenopsis aperta OX=6908 PE=1 SV=1	3e-21	84.7	Testisin OS=Mus musculus OX=10090 GN=Prss21 PE=1 SV=2	9e-31	119
TRINITY_DN28293_c0_g1_i1.p1	1.20602	Venom peptide isomerase heavy chain OS=Agelenopsis aperta OX=6908 PE=1 SV=1	5e-42	145	Plasma kallikrein OS=Rattus norvegicus OX=10116 GN=Klkb1 PE=1 SV=1	1e-56	200
TRINITY_DN28751_c0_g1_i1.p1	1.71409	Venom peptide SjAPI-2 OS=Scorpiops jendeki OX=587368 PE=3 SV=1	3e-07	42.7	BMP-binding endothelial regulator protein OS=Mus musculus OX=10090 GN=Bmper PE=1 SV=1	1e-33	130
TRINITY_DN3235_c1_g1_i3.p1	3.66406	Venom phosphodiesterase 2 OS=Crotalus adamanteus OX=8729 PE=1 SV=1	2e-53	189	Glycerophosphocholine cholinephosphodiesterase ENPP6 OS=Homo sapiens OX=9606 GN=ENPP6 PE=1 SV=2	5e-90	288
TRINITY_DN3235_c1_g1_i2.p1	1.60879	Venom phosphodiesterase 2 OS=Crotalus adamanteus OX=8729 PE=1 SV=1	2e-53	189	Glycerophosphocholine cholinephosphodiesterase ENPP6 OS=Homo sapiens OX=9606 GN=ENPP6 PE=1 SV=2	5e-90	288
TRINITY_DN3235_c1_g1_i1.p1	1.13404	Venom phosphodiesterase 2 OS=Crotalus adamanteus OX=8729 PE=1 SV=1	2e-53	189	Glycerophosphocholine cholinephosphodiesterase ENPP6 OS=Homo sapiens OX=9606 GN=ENPP6 PE=1 SV=2	5e-90	288
TRINITY_DN964_c0_g1_i3.p3	5.21359	Venom phosphodiesterase OS=Macrovipera lebetina OX=8709 PE=1 SV=1	3e-05	37.7	Somatomedin-B and thrombospondin type-1 domain-containing protein OS=Bos taurus OX=9913 GN=SBSPON PE=2 SV=2	2e-06	48.1
TRINITY_DN3015_c0_g1_i2.p1	3.49418	Venom phosphodiesterase OS=Macrovipera lebetina OX=8709 PE=1 SV=1	2e-49	175	Ectonucleotide pyrophosphatase/phosphodiesterase family member 3 OS=Homo sapiens OX=9606 GN=ENPP3 PE=1 SV=2	2e-48	179
TRINITY_DN964_c0_g1_i4.p3	2.35477	Venom phosphodiesterase OS=Macrovipera lebetina OX=8709 PE=1 SV=1	3e-05	37.7	Somatomedin-B and thrombospondin type-1 domain-containing protein OS=Bos taurus OX=9913 GN=SBSPON PE=2 SV=2	2e-06	48.1
TRINITY_DN3015_c0_g1_i8.p1	0.366045	Venom phosphodiesterase OS=Macrovipera lebetina OX=8709 PE=1 SV=1	4e-43	155	Ectonucleotide pyrophosphatase/phosphodiesterase family member 3 OS=Mus musculus OX=10090 GN=Enpp3 PE=1 SV=2	2e-42	160
TRINITY_DN3015_c0_g1_i32.p1	0.200823	Venom phosphodiesterase OS=Macrovipera lebetina OX=8709 PE=1 SV=1	2e-61	209	Ectonucleotide pyrophosphatase/phosphodiesterase family member 3 OS=Pongo abelii OX=9601 GN=ENPP3 PE=2 SV=1	1e-62	219
TRINITY_DN3015_c0_g1_i6.p1	0.170743	Venom phosphodiesterase OS=Macrovipera lebetina OX=8709 PE=1 SV=1	1e-49	175	Ectonucleotide pyrophosphatase/phosphodiesterase family member 3 OS=Pongo abelii OX=9601 GN=ENPP3 PE=2 SV=1	1e-48	179
TRINITY_DN3015_c0_g1_i16.p1	0.153391	Venom phosphodiesterase OS=Macrovipera lebetina OX=8709 PE=1 SV=1	1e-49	175	Ectonucleotide pyrophosphatase/phosphodiesterase family member 3 OS=Pongo abelii OX=9601 GN=ENPP3 PE=2 SV=1	1e-48	179
TRINITY_DN3015_c0_g1_i13.p1	0	Venom phosphodiesterase OS=Macrovipera lebetina OX=8709 PE=1 SV=1	2e-49	175	Ectonucleotide pyrophosphatase/phosphodiesterase family member 3 OS=Homo sapiens OX=9606 GN=ENPP3 PE=1 SV=2	2e-48	179
TRINITY_DN3015_c0_g1_i29.p1	0	Venom phosphodiesterase OS=Macrovipera lebetina OX=8709 PE=1 SV=1	2e-49	175	Ectonucleotide pyrophosphatase/phosphodiesterase family member 3 OS=Homo sapiens OX=9606 GN=ENPP3 PE=1 SV=2	2e-48	179
TRINITY_DN3015_c0_g1_i30.p1	0	Venom phosphodiesterase OS=Macrovipera lebetina OX=8709 PE=1 SV=1	2e-49	175	Ectonucleotide pyrophosphatase/phosphodiesterase family member 3 OS=Homo sapiens OX=9606 GN=ENPP3 PE=1 SV=2	2e-48	179
TRINITY_DN3015_c0_g1_i31.p1	0	Venom phosphodiesterase OS=Macrovipera lebetina OX=8709 PE=1 SV=1	2e-49	175	Ectonucleotide pyrophosphatase/phosphodiesterase family member 3 OS=Homo sapiens OX=9606 GN=ENPP3 PE=1 SV=2	2e-48	179
TRINITY_DN3015_c0_g1_i9.p1	0	Venom phosphodiesterase OS=Macrovipera lebetina OX=8709 PE=1 SV=1	1e-49	175	Ectonucleotide pyrophosphatase/phosphodiesterase family member 3 OS=Pongo abelii OX=9601 GN=ENPP3 PE=2 SV=1	1e-48	179
TRINITY_DN940_c0_g1_i4.p1	9.02724	Venom phosphodiesterase OS=Naja atra OX=8656 PE=1 SV=1	8e-47	171	Ectonucleotide pyrophosphatase/phosphodiesterase family member 5 OS=Rattus norvegicus OX=10116 GN=Enpp5 PE=1 SV=2	3e-91	293
TRINITY_DN3015_c0_g1_i21.p1	2.35418	Venom phosphodiesterase OS=Naja atra OX=8656 PE=1 SV=1	0	543	Ectonucleotide pyrophosphatase/phosphodiesterase family member 3 OS=Homo sapiens OX=9606 GN=ENPP3 PE=1 SV=2	0	560
TRINITY_DN940_c0_g1_i1.p1	1.99371	Venom phosphodiesterase OS=Naja atra OX=8656 PE=1 SV=1	4e-47	171	Ectonucleotide pyrophosphatase/phosphodiesterase family member 5 OS=Rattus norvegicus OX=10116 GN=Enpp5 PE=1 SV=2	2e-91	293
TRINITY_DN940_c0_g1_i3.p1	1.98703	Venom phosphodiesterase OS=Naja atra OX=8656 PE=1 SV=1	8e-47	171	Ectonucleotide pyrophosphatase/phosphodiesterase family member 5 OS=Rattus norvegicus OX=10116 GN=Enpp5 PE=1 SV=2	3e-91	293
TRINITY_DN3015_c0_g1_i1.p1	1.34697	Venom phosphodiesterase OS=Naja atra OX=8656 PE=1 SV=1	0	543	Ectonucleotide pyrophosphatase/phosphodiesterase family member 3 OS=Homo sapiens OX=9606 GN=ENPP3 PE=1 SV=2	0	560
TRINITY_DN940_c0_g1_i2.p1	0.565606	Venom phosphodiesterase OS=Naja atra OX=8656 PE=1 SV=1	4e-47	171	Ectonucleotide pyrophosphatase/phosphodiesterase family member 5 OS=Rattus norvegicus OX=10116 GN=Enpp5 PE=1 SV=2	2e-91	293
TRINITY_DN65_c0_g1_i1.p1	1025.11	Venom protease OS=Bombus pensylvanicus OX=28643 PE=1 SV=1	6e-33	120	Prostasin OS=Rattus norvegicus OX=10116 GN=Prss8 PE=2 SV=3	1e-44	160
TRINITY_DN1225_c0_g1_i9.p1	996.388	Venom protease OS=Bombus pensylvanicus OX=28643 PE=1 SV=1	9e-34	122	Acrosin OS=Homo sapiens OX=9606 GN=ACR PE=1 SV=4	4e-45	163
TRINITY_DN65_c0_g2_i1.p1	272.929	Venom protease OS=Bombus pensylvanicus OX=28643 PE=1 SV=1	5e-30	112	Transmembrane protease serine 3 OS=Mus musculus OX=10090 GN=Tmprss3 PE=1 SV=2	2e-40	151
TRINITY_DN68_c0_g1_i18.p2	43.733	Venom protease OS=Bombus pensylvanicus OX=28643 PE=1 SV=1	9e-16	68.2	Chymotrypsin-like protease CTRL-1 OS=Homo sapiens OX=9606 GN=CTRL PE=2 SV=1	5e-23	95.5
TRINITY_DN68_c0_g1_i24.p3	29.7278	Venom protease OS=Bombus pensylvanicus OX=28643 PE=1 SV=1	2e-16	70.1	Chymotrypsin-like protease CTRL-1 OS=Homo sapiens OX=9606 GN=CTRL PE=2 SV=1	3e-25	101
TRINITY_DN3329_c0_g1_i1.p1	21.3832	Venom protease OS=Bombus pensylvanicus OX=28643 PE=1 SV=1	2e-31	117	Serine protease 29 OS=Mus musculus OX=10090 GN=Prss29 PE=1 SV=2	1e-38	145
TRINITY_DN8355_c0_g1_i1.p1	5.88003	Venom protease OS=Bombus pensylvanicus OX=28643 PE=1 SV=1	6e-18	76.3	Chymotrypsin-like protease CTRL-1 OS=Homo sapiens OX=9606 GN=CTRL PE=2 SV=1	2e-28	112
TRINITY_DN11963_c0_g1_i2.p1	3.58401	Venom protease OS=Bombus pensylvanicus OX=28643 PE=1 SV=1	7e-32	116	Chymotrypsinogen A OS=Bos taurus OX=9913 PE=1 SV=1	2e-44	156
TRINITY_DN13347_c0_g1_i1.p1	2.00879	Venom protease OS=Bombus pensylvanicus OX=28643 PE=1 SV=1	1e-25	100	Plasminogen (Fragment) OS=Ovis aries OX=9940 GN=PLG PE=1 SV=1	2e-38	146
TRINITY_DN68_c0_g1_i10.p2	0	Venom protease OS=Bombus pensylvanicus OX=28643 PE=1 SV=1	9e-16	68.2	Chymotrypsin-like protease CTRL-1 OS=Homo sapiens OX=9606 GN=CTRL PE=2 SV=1	5e-23	95.5
TRINITY_DN68_c0_g1_i25.p3	0	Venom protease OS=Bombus pensylvanicus OX=28643 PE=1 SV=1	2e-16	70.1	Chymotrypsin-like protease CTRL-1 OS=Homo sapiens OX=9606 GN=CTRL PE=2 SV=1	3e-25	101
TRINITY_DN68_c0_g1_i25.p4	0	Venom protease OS=Bombus pensylvanicus OX=28643 PE=1 SV=1	6e-16	68.6	Chymotrypsin-like protease CTRL-1 OS=Homo sapiens OX=9606 GN=CTRL PE=2 SV=1	4e-24	98.6
TRINITY_DN2597_c0_g1_i4.p2	4.35536	Venom prothrombin activator hopsarin-D OS=Hoplocephalus stephensii OX=196418 PE=1 SV=2	0.0001	36.6	Protocadherin Fat 1 OS=Homo sapiens OX=9606 GN=FAT1 PE=1 SV=2	1e-05	47
TRINITY_DN2597_c0_g1_i3.p2	3.81197	Venom prothrombin activator hopsarin-D OS=Hoplocephalus stephensii OX=196418 PE=1 SV=2	0.0001	36.6	Protocadherin Fat 1 OS=Homo sapiens OX=9606 GN=FAT1 PE=1 SV=2	1e-05	47
TRINITY_DN20101_c0_g1_i1.p1	2.22853	Venom prothrombin activator hopsarin-D OS=Hoplocephalus stephensii OX=196418 PE=1 SV=2	0.0006	38.5	Sushi, von Willebrand factor type A, EGF and pentraxin domain-containing protein 1 OS=Homo sapiens OX=9606 GN=SVEP1 PE=1 SV=3	1e-06	56.2
TRINITY_DN15350_c0_g1_i1.p1	1.62782	Venom prothrombin activator hopsarin-D OS=Hoplocephalus stephensii OX=196418 PE=1 SV=2	1e-07	49.3	Serine protease 23 OS=Mus musculus OX=10090 GN=Prss23 PE=2 SV=2	4e-16	81.6
TRINITY_DN439_c0_g1_i11.p1	16.8606	Venom prothrombin activator nigrarin-D OS=Cryptophis nigrescens OX=292442 PE=2 SV=1	6e-09	57	Hemicentin-1 OS=Homo sapiens OX=9606 GN=HMCN1 PE=1 SV=2	7e-30	134
TRINITY_DN439_c0_g1_i10.p1	9.54806	Venom prothrombin activator nigrarin-D OS=Cryptophis nigrescens OX=292442 PE=2 SV=1	5e-09	57.8	Hemicentin-1 OS=Homo sapiens OX=9606 GN=HMCN1 PE=1 SV=2	0	2386
TRINITY_DN439_c0_g1_i18.p1	3.03086	Venom prothrombin activator nigrarin-D OS=Cryptophis nigrescens OX=292442 PE=2 SV=1	5e-09	57.8	Hemicentin-1 OS=Homo sapiens OX=9606 GN=HMCN1 PE=1 SV=2	0	2386
TRINITY_DN439_c0_g1_i16.p1	0.00022359	Venom prothrombin activator nigrarin-D OS=Cryptophis nigrescens OX=292442 PE=2 SV=1	5e-09	57.8	Hemicentin-1 OS=Homo sapiens OX=9606 GN=HMCN1 PE=1 SV=2	0	2386
TRINITY_DN439_c0_g1_i13.p1	1.08e-06	Venom prothrombin activator nigrarin-D OS=Cryptophis nigrescens OX=292442 PE=2 SV=1	5e-09	58.2	Hemicentin-1 OS=Homo sapiens OX=9606 GN=HMCN1 PE=1 SV=2	0	2371
TRINITY_DN439_c0_g1_i15.p1	0	Venom prothrombin activator nigrarin-D OS=Cryptophis nigrescens OX=292442 PE=2 SV=1	5e-09	57.8	Hemicentin-1 OS=Homo sapiens OX=9606 GN=HMCN1 PE=1 SV=2	0	2386
TRINITY_DN3834_c0_g1_i2.p1	84.9439	Venom prothrombin activator omicarin-C catalytic subunit OS=Oxyuranus microlepidotus OX=111177 PE=2 SV=1	4e-22	92.8	Chymotrypsin-like elastase family member 2A OS=Sus scrofa OX=9823 GN=CELA2A PE=1 SV=1	8e-37	138
TRINITY_DN29499_c0_g1_i1.p1	2.57411	Venom prothrombin activator oscutarin-C catalytic subunit OS=Oxyuranus scutellatus OX=8668 PE=1 SV=1	4e-05	38.5	Nidogen-2 OS=Rattus norvegicus OX=10116 GN=Nid2 PE=2 SV=1	0.0009	42
TRINITY_DN11835_c0_g1_i1.p1	1.26883	Venom prothrombin activator oscutarin-C catalytic subunit OS=Oxyuranus scutellatus OX=8668 PE=1 SV=1	5e-06	45.4	Mucin-like protein (Fragment) OS=Acropora millepora OX=45264 PE=1 SV=1	4e-45	177
TRINITY_DN530_c0_g1_i12.p1	9.75245	Venom prothrombin activator oscutarin-C non-catalytic subunit OS=Oxyuranus scutellatus OX=8668 PE=1 SV=1	9e-15	75.1	Discoidin domain-containing receptor 2 OS=Mus musculus OX=10090 GN=Ddr2 PE=1 SV=2	6e-69	251
TRINITY_DN530_c0_g1_i14.p1	6.52124	Venom prothrombin activator oscutarin-C non-catalytic subunit OS=Oxyuranus scutellatus OX=8668 PE=1 SV=1	8e-15	75.1	Discoidin domain-containing receptor 2 OS=Mus musculus OX=10090 GN=Ddr2 PE=1 SV=2	8e-69	251
TRINITY_DN57794_c0_g1_i1.p1	1.98537	Venom prothrombin activator oscutarin-C non-catalytic subunit OS=Oxyuranus scutellatus OX=8668 PE=1 SV=1	0.0002	35.8	Lactadherin OS=Homo sapiens OX=9606 GN=MFGE8 PE=1 SV=3	0.0003	42.4
TRINITY_DN40168_c0_g1_i1.p1	1.3033	Venom prothrombin activator oscutarin-C non-catalytic subunit OS=Oxyuranus scutellatus OX=8668 PE=1 SV=1	3e-14	68.6	Discoidin domain-containing receptor 2 OS=Homo sapiens OX=9606 GN=DDR2 PE=1 SV=2	3e-36	141
TRINITY_DN44_c1_g1_i3.p1	93.8449	Venom prothrombin activator porpharin-D OS=Pseudechis porphyriacus OX=8671 PE=2 SV=1	9e-06	45.8	Protein slit OS=Drosophila melanogaster OX=7227 GN=sli PE=1 SV=2	0	1334
TRINITY_DN44_c1_g1_i2.p1	11.2822	Venom prothrombin activator porpharin-D OS=Pseudechis porphyriacus OX=8671 PE=2 SV=1	9e-06	45.8	Protein slit OS=Drosophila melanogaster OX=7227 GN=sli PE=1 SV=2	0	1334
TRINITY_DN138_c1_g1_i1.p1	9.9028	Venom prothrombin activator porpharin-D OS=Pseudechis porphyriacus OX=8671 PE=2 SV=1	5e-06	48.1	Neural-cadherin OS=Drosophila melanogaster OX=7227 GN=CadN PE=1 SV=2	0	1337
TRINITY_DN2286_c0_g1_i1.p1	6.57355	Venom prothrombin activator porpharin-D OS=Pseudechis porphyriacus OX=8671 PE=2 SV=1	5e-06	45.8	Delta-like protein D OS=Danio rerio OX=7955 GN=dld PE=1 SV=2	3e-169	514
TRINITY_DN138_c1_g1_i2.p1	4.32598	Venom prothrombin activator porpharin-D OS=Pseudechis porphyriacus OX=8671 PE=2 SV=1	5e-06	48.1	Neural-cadherin OS=Drosophila melanogaster OX=7227 GN=CadN PE=1 SV=2	0	1337
TRINITY_DN138_c1_g1_i17.p1	2.17517	Venom prothrombin activator porpharin-D OS=Pseudechis porphyriacus OX=8671 PE=2 SV=1	5e-06	47.8	Neural-cadherin OS=Drosophila melanogaster OX=7227 GN=CadN PE=1 SV=2	1e-26	124
TRINITY_DN138_c1_g1_i11.p1	0.194381	Venom prothrombin activator porpharin-D OS=Pseudechis porphyriacus OX=8671 PE=2 SV=1	5e-06	47.8	Neural-cadherin OS=Drosophila melanogaster OX=7227 GN=CadN PE=1 SV=2	1e-26	124
TRINITY_DN4573_c0_g2_i2.p1	11.3123	Venom prothrombin activator pseutarin-C catalytic subunit OS=Pseudonaja textilis OX=8673 PE=1 SV=2	2e-09	57.4	Signal peptide, CUB and EGF-like domain-containing protein 1 OS=Homo sapiens OX=9606 GN=SCUBE1 PE=1 SV=3	0	759
TRINITY_DN4573_c0_g2_i4.p1	8.52266	Venom prothrombin activator pseutarin-C catalytic subunit OS=Pseudonaja textilis OX=8673 PE=1 SV=2	6e-10	59.3	Signal peptide, CUB and EGF-like domain-containing protein 1 OS=Homo sapiens OX=9606 GN=SCUBE1 PE=1 SV=3	0	759
TRINITY_DN7652_c0_g1_i2.p1	6.24271	Venom prothrombin activator pseutarin-C catalytic subunit OS=Pseudonaja textilis OX=8673 PE=1 SV=2	2e-09	58.9	Cadherin-related tumor suppressor OS=Drosophila melanogaster OX=7227 GN=ft PE=1 SV=3	8e-112	405
TRINITY_DN2597_c0_g1_i1.p2	5.26797	Venom prothrombin activator pseutarin-C catalytic subunit OS=Pseudonaja textilis OX=8673 PE=1 SV=2	0.0001	37	Protocadherin Fat 1 OS=Homo sapiens OX=9606 GN=FAT1 PE=1 SV=2	2e-05	46.6
TRINITY_DN7652_c0_g1_i1.p1	4.92743	Venom prothrombin activator pseutarin-C catalytic subunit OS=Pseudonaja textilis OX=8673 PE=1 SV=2	2e-09	58.9	Cadherin-related tumor suppressor OS=Drosophila melanogaster OX=7227 GN=ft PE=1 SV=3	8e-112	405
TRINITY_DN2597_c0_g1_i2.p2	4.19989	Venom prothrombin activator pseutarin-C catalytic subunit OS=Pseudonaja textilis OX=8673 PE=1 SV=2	0.0001	37	Protocadherin Fat 1 OS=Homo sapiens OX=9606 GN=FAT1 PE=1 SV=2	2e-05	46.6
TRINITY_DN21718_c0_g1_i1.p1	2.92078	Venom prothrombin activator pseutarin-C catalytic subunit OS=Pseudonaja textilis OX=8673 PE=1 SV=2	0.0005	37.4	WD repeat-containing protein 54 OS=Mus musculus OX=10090 GN=Wdr54 PE=1 SV=1	1e-54	185
TRINITY_DN4573_c0_g2_i1.p1	1.77648	Venom prothrombin activator pseutarin-C catalytic subunit OS=Pseudonaja textilis OX=8673 PE=1 SV=2	6e-10	59.3	Signal peptide, CUB and EGF-like domain-containing protein 1 OS=Homo sapiens OX=9606 GN=SCUBE1 PE=1 SV=3	0	759
TRINITY_DN5400_c0_g2_i1.p1	31.892	Venom prothrombin activator pseutarin-C non-catalytic subunit OS=Pseudonaja textilis OX=8673 PE=1 SV=1	2e-34	135	Lactadherin OS=Mus musculus OX=10090 GN=Mfge8 PE=1 SV=3	1e-07	58.2
TRINITY_DN5723_c0_g1_i1.p1	9.36457	Venom prothrombin activator pseutarin-C non-catalytic subunit OS=Pseudonaja textilis OX=8673 PE=1 SV=1	1e-14	72.4	Discoidin domain-containing receptor 2 OS=Mus musculus OX=10090 GN=Ddr2 PE=1 SV=2	2e-50	187
TRINITY_DN3495_c0_g1_i1.p1	2.5006	Venom prothrombin activator pseutarin-C non-catalytic subunit OS=Pseudonaja textilis OX=8673 PE=1 SV=1	3e-05	44.7	von Willebrand factor D and EGF domain-containing protein OS=Mus musculus OX=10090 GN=Vwde PE=2 SV=2	2e-33	144
TRINITY_DN5400_c0_g2_i2.p1	2.01356	Venom prothrombin activator pseutarin-C non-catalytic subunit OS=Pseudonaja textilis OX=8673 PE=1 SV=1	2e-34	135	Lactadherin OS=Mus musculus OX=10090 GN=Mfge8 PE=1 SV=3	1e-40	157
TRINITY_DN66683_c0_g1_i1.p1	1.95291	Venom prothrombin activator pseutarin-C non-catalytic subunit OS=Pseudonaja textilis OX=8673 PE=1 SV=1	1e-08	51.2	Neuropilin-2 OS=Homo sapiens OX=9606 GN=NRP2 PE=1 SV=3	2e-06	51.6
TRINITY_DN4625_c1_g1_i1.p1	3.60953	Venom prothrombin activator trocarin-D OS=Tropidechis carinatus OX=100989 PE=1 SV=2	1e-19	79.7	Trypsin OS=Xenopus laevis OX=8355 PE=2 SV=1	7e-25	99
TRINITY_DN6077_c0_g1_i1.p1	979.378	Venom prothrombin activator vestarin-D1 OS=Demansia vestigiata OX=412038 PE=1 SV=1	6e-30	114	Chymotrypsinogen B OS=Bos taurus OX=9913 PE=1 SV=1	2e-41	148
TRINITY_DN16_c0_g1_i4.p1	18.4587	Venom prothrombin activator vestarin-D1 OS=Demansia vestigiata OX=412038 PE=1 SV=1	0.0001	42	Protein lin-12 OS=Caenorhabditis elegans OX=6239 GN=lin-12 PE=1 SV=1	0.0004	48.9
TRINITY_DN2247_c0_g2_i1.p1	10.1967	Venom prothrombin activator vestarin-D1 OS=Demansia vestigiata OX=412038 PE=1 SV=1	3e-08	52.4	Delta-like protein 4 OS=Mus musculus OX=10090 GN=Dll4 PE=1 SV=2	4e-23	107
TRINITY_DN128_c0_g1_i14.p1	8.14638	Venom prothrombin activator vestarin-D1 OS=Demansia vestigiata OX=412038 PE=1 SV=1	1e-06	48.5	Protein crumbs OS=Drosophila melanogaster OX=7227 GN=crb PE=1 SV=3	5e-10	68.6
TRINITY_DN6931_c0_g1_i2.p1	7.8909	Venom prothrombin activator vestarin-D1 OS=Demansia vestigiata OX=412038 PE=1 SV=1	0.0002	42	Fibulin-1 OS=Homo sapiens OX=9606 GN=FBLN1 PE=1 SV=4	2e-07	60.1
TRINITY_DN2827_c0_g1_i1.p1	7.87572	Venom prothrombin activator vestarin-D1 OS=Demansia vestigiata OX=412038 PE=1 SV=1	1e-06	50.1	Cadherin EGF LAG seven-pass G-type receptor 1 OS=Mus musculus OX=10090 GN=Celsr1 PE=1 SV=3	0	1843
TRINITY_DN128_c0_g1_i13.p1	4.78897	Venom prothrombin activator vestarin-D1 OS=Demansia vestigiata OX=412038 PE=1 SV=1	1e-06	48.5	Protein crumbs OS=Drosophila melanogaster OX=7227 GN=crb PE=1 SV=3	7e-10	67.8
TRINITY_DN1274_c0_g1_i7.p1	3.56732	Venom prothrombin activator vestarin-D1 OS=Demansia vestigiata OX=412038 PE=1 SV=1	0.0002	41.2	Nidogen OS=Drosophila melanogaster OX=7227 GN=Ndg PE=1 SV=1	5e-12	74.7
TRINITY_DN1274_c0_g1_i12.p1	3.27493	Venom prothrombin activator vestarin-D1 OS=Demansia vestigiata OX=412038 PE=1 SV=1	0.0002	41.6	Nidogen OS=Drosophila melanogaster OX=7227 GN=Ndg PE=1 SV=1	1e-21	106
TRINITY_DN128_c0_g1_i20.p1	2.80575	Venom prothrombin activator vestarin-D1 OS=Demansia vestigiata OX=412038 PE=1 SV=1	1e-06	48.5	Protein crumbs OS=Drosophila melanogaster OX=7227 GN=crb PE=1 SV=3	7e-10	67.8
TRINITY_DN11956_c0_g1_i1.p1	2.51862	Venom prothrombin activator vestarin-D1 OS=Demansia vestigiata OX=412038 PE=1 SV=1	2e-06	46.6	Cubilin OS=Canis lupus familiaris OX=9615 GN=CUBN PE=1 SV=1	1e-110	370
TRINITY_DN2827_c0_g1_i2.p1	1.66915	Venom prothrombin activator vestarin-D1 OS=Demansia vestigiata OX=412038 PE=1 SV=1	1e-06	50.1	Cadherin EGF LAG seven-pass G-type receptor 1 OS=Mus musculus OX=10090 GN=Celsr1 PE=1 SV=3	0	1845
TRINITY_DN6931_c0_g1_i4.p1	1.59163	Venom prothrombin activator vestarin-D1 OS=Demansia vestigiata OX=412038 PE=1 SV=1	0.0002	42	Fibulin-1 OS=Homo sapiens OX=9606 GN=FBLN1 PE=1 SV=4	2e-07	60.1
TRINITY_DN6931_c0_g1_i5.p1	1.44364	Venom prothrombin activator vestarin-D1 OS=Demansia vestigiata OX=412038 PE=1 SV=1	6e-05	42.7	Hemicentin-2 OS=Homo sapiens OX=9606 GN=HMCN2 PE=2 SV=3	2e-13	79
TRINITY_DN2500_c0_g1_i4.p1	0.87227	Venom prothrombin activator vestarin-D1 OS=Demansia vestigiata OX=412038 PE=1 SV=1	0.0002	41.2	Neurexin-1 OS=Homo sapiens OX=9606 GN=NRXN1 PE=2 SV=1	2e-15	85.5
TRINITY_DN2500_c0_g1_i3.p1	0.818255	Venom prothrombin activator vestarin-D1 OS=Demansia vestigiata OX=412038 PE=1 SV=1	0.0002	41.2	Neurexin-1 OS=Homo sapiens OX=9606 GN=NRXN1 PE=2 SV=1	3e-15	85.5
TRINITY_DN2827_c0_g1_i7.p1	0.326108	Venom prothrombin activator vestarin-D1 OS=Demansia vestigiata OX=412038 PE=1 SV=1	1e-06	50.1	Cadherin EGF LAG seven-pass G-type receptor 1 OS=Mus musculus OX=10090 GN=Celsr1 PE=1 SV=3	0	1843
TRINITY_DN6931_c0_g1_i3.p1	0.27005	Venom prothrombin activator vestarin-D1 OS=Demansia vestigiata OX=412038 PE=1 SV=1	6e-05	42.7	Hemicentin-2 OS=Homo sapiens OX=9606 GN=HMCN2 PE=2 SV=3	2e-13	79
TRINITY_DN16_c0_g1_i1.p1	3.6e-07	Venom prothrombin activator vestarin-D1 OS=Demansia vestigiata OX=412038 PE=1 SV=1	0.0001	42	Protein lin-12 OS=Caenorhabditis elegans OX=6239 GN=lin-12 PE=1 SV=1	0.0005	48.5
TRINITY_DN1274_c0_g1_i1.p1	0	Venom prothrombin activator vestarin-D1 OS=Demansia vestigiata OX=412038 PE=1 SV=1	0.0002	41.2	Nidogen OS=Drosophila melanogaster OX=7227 GN=Ndg PE=1 SV=1	5e-22	107
TRINITY_DN71_c0_g1_i10.p1	132.297	Venom prothrombin activator vestarin-D2 OS=Demansia vestigiata OX=412038 PE=1 SV=1	6e-07	50.4	Mucin-like protein (Fragment) OS=Acropora millepora OX=45264 PE=1 SV=1	5e-66	252
TRINITY_DN71_c0_g1_i19.p1	39.9334	Venom prothrombin activator vestarin-D2 OS=Demansia vestigiata OX=412038 PE=1 SV=1	5e-07	50.4	Mucin-like protein (Fragment) OS=Acropora millepora OX=45264 PE=1 SV=1	1e-65	251
TRINITY_DN7451_c0_g1_i2.p1	9.67853	Venom prothrombin activator vestarin-D2 OS=Demansia vestigiata OX=412038 PE=1 SV=1	7e-37	142	Neurotrypsin OS=Macaca mulatta OX=9544 GN=PRSS12 PE=3 SV=1	3e-104	347
TRINITY_DN7451_c0_g1_i6.p1	3.24773	Venom prothrombin activator vestarin-D2 OS=Demansia vestigiata OX=412038 PE=1 SV=1	1e-36	142	Neurotrypsin OS=Macaca mulatta OX=9544 GN=PRSS12 PE=3 SV=1	2e-101	347
TRINITY_DN8446_c0_g1_i3.p1	2.37641	Venom prothrombin activator vestarin-D2 OS=Demansia vestigiata OX=412038 PE=1 SV=1	0.001	38.9	Low-density lipoprotein receptor-related protein 2 OS=Rattus norvegicus OX=10116 GN=Lrp2 PE=1 SV=1	1e-14	83.2
TRINITY_DN6937_c0_g1_i6.p1	0.926948	Venom prothrombin activator vestarin-D2 OS=Demansia vestigiata OX=412038 PE=1 SV=1	0.0002	42	Adhesion G-protein coupled receptor G6 OS=Danio rerio OX=7955 GN=adgrg6 PE=1 SV=1	2e-56	218
TRINITY_DN6937_c0_g1_i5.p1	0.806014	Venom prothrombin activator vestarin-D2 OS=Demansia vestigiata OX=412038 PE=1 SV=1	0.0002	42	Adhesion G-protein coupled receptor G6 OS=Danio rerio OX=7955 GN=adgrg6 PE=1 SV=1	3e-56	218
TRINITY_DN6937_c0_g1_i2.p1	0.767148	Venom prothrombin activator vestarin-D2 OS=Demansia vestigiata OX=412038 PE=1 SV=1	0.0002	42	Adhesion G-protein coupled receptor G6 OS=Danio rerio OX=7955 GN=adgrg6 PE=1 SV=1	2e-56	218
TRINITY_DN6937_c0_g1_i7.p1	0.660363	Venom prothrombin activator vestarin-D2 OS=Demansia vestigiata OX=412038 PE=1 SV=1	0.0002	42	Adhesion G-protein coupled receptor G6 OS=Danio rerio OX=7955 GN=adgrg6 PE=1 SV=1	3e-56	218
TRINITY_DN5467_c0_g1_i1.p1	69.917	Venom serine carboxypeptidase OS=Apis mellifera OX=7460 PE=2 SV=1	2e-51	180	Lysosomal protective protein OS=Bos taurus OX=9913 GN=CTSA PE=2 SV=1	7e-153	451
TRINITY_DN8006_c0_g1_i2.p1	20.4853	Venom serine carboxypeptidase OS=Apis mellifera OX=7460 PE=2 SV=1	5e-34	129	Retinoid-inducible serine carboxypeptidase OS=Mus musculus OX=10090 GN=Scpep1 PE=1 SV=2	2e-139	415
TRINITY_DN8006_c0_g1_i1.p1	4.34608	Venom serine carboxypeptidase OS=Apis mellifera OX=7460 PE=2 SV=1	2e-33	127	Retinoid-inducible serine carboxypeptidase OS=Mus musculus OX=10090 GN=Scpep1 PE=1 SV=2	3e-133	397
TRINITY_DN27659_c0_g1_i1.p1	44.0346	Venom serine protease 34 OS=Apis mellifera OX=7460 PE=2 SV=1	9e-05	39.3	Serine protease 41 OS=Mus musculus OX=10090 GN=Prss41 PE=1 SV=1	1e-09	61.2
TRINITY_DN68_c0_g1_i26.p1	3952.39	Venom serine protease Bi-VSP OS=Bombus ignitus OX=130704 PE=1 SV=1	9e-34	123	Chymotrypsin-like protease CTRL-1 OS=Homo sapiens OX=9606 GN=CTRL PE=2 SV=1	2e-45	159
TRINITY_DN68_c0_g1_i22.p1	2028.35	Venom serine protease Bi-VSP OS=Bombus ignitus OX=130704 PE=1 SV=1	3e-23	92	Chymotrypsin-like protease CTRL-1 OS=Homo sapiens OX=9606 GN=CTRL PE=2 SV=1	1e-35	131
TRINITY_DN68_c0_g1_i21.p1	1529.93	Venom serine protease Bi-VSP OS=Bombus ignitus OX=130704 PE=1 SV=1	9e-35	127	Chymotrypsin-like protease CTRL-1 OS=Homo sapiens OX=9606 GN=CTRL PE=2 SV=1	5e-46	161
TRINITY_DN378_c1_g1_i5.p1	529.08	Venom serine protease Bi-VSP OS=Bombus ignitus OX=130704 PE=1 SV=1	2e-32	120	Chymotrypsin-like protease CTRL-1 OS=Homo sapiens OX=9606 GN=CTRL PE=2 SV=1	3e-45	159
TRINITY_DN1611_c0_g1_i1.p1	301.281	Venom serine protease Bi-VSP OS=Bombus ignitus OX=130704 PE=1 SV=1	2e-35	132	Serine protease 27 OS=Rattus norvegicus OX=10116 GN=Prss27 PE=2 SV=1	1e-42	157
TRINITY_DN1797_c0_g1_i1.p1	288.983	Venom serine protease Bi-VSP OS=Bombus ignitus OX=130704 PE=1 SV=1	8e-33	122	Serine protease 30 OS=Rattus norvegicus OX=10116 GN=Prss30 PE=1 SV=1	1e-40	149
TRINITY_DN3014_c0_g1_i1.p1	151.458	Venom serine protease Bi-VSP OS=Bombus ignitus OX=130704 PE=1 SV=1	4e-25	100	Brain-specific serine protease 4 OS=Homo sapiens OX=9606 GN=PRSS22 PE=1 SV=1	1e-37	141
TRINITY_DN68_c0_g1_i15.p1	143.971	Venom serine protease Bi-VSP OS=Bombus ignitus OX=130704 PE=1 SV=1	2e-28	108	Chymotrypsin-like protease CTRL-1 OS=Homo sapiens OX=9606 GN=CTRL PE=2 SV=1	2e-37	137
TRINITY_DN68_c0_g1_i12.p1	49.6356	Venom serine protease Bi-VSP OS=Bombus ignitus OX=130704 PE=1 SV=1	2e-34	125	Chymotrypsin-like protease CTRL-1 OS=Homo sapiens OX=9606 GN=CTRL PE=2 SV=1	2e-46	162
TRINITY_DN378_c1_g1_i7.p1	45.2161	Venom serine protease Bi-VSP OS=Bombus ignitus OX=130704 PE=1 SV=1	2e-32	120	Chymotrypsin-like protease CTRL-1 OS=Homo sapiens OX=9606 GN=CTRL PE=2 SV=1	3e-45	159
TRINITY_DN249_c0_g1_i1.p1	41.3333	Venom serine protease Bi-VSP OS=Bombus ignitus OX=130704 PE=1 SV=1	7e-22	90.9	Chymotrypsin-like elastase family member 1 OS=Macaca fascicularis OX=9541 GN=CELA1 PE=2 SV=1	9e-32	124
TRINITY_DN378_c1_g1_i12.p1	37.0275	Venom serine protease Bi-VSP OS=Bombus ignitus OX=130704 PE=1 SV=1	2e-32	120	Chymotrypsin-like protease CTRL-1 OS=Homo sapiens OX=9606 GN=CTRL PE=2 SV=1	3e-45	159
TRINITY_DN2609_c0_g1_i1.p2	32.8484	Venom serine protease Bi-VSP OS=Bombus ignitus OX=130704 PE=1 SV=1	2e-27	107	Plasma kallikrein OS=Homo sapiens OX=9606 GN=KLKB1 PE=1 SV=1	8e-36	141
TRINITY_DN378_c1_g1_i4.p1	20.6208	Venom serine protease Bi-VSP OS=Bombus ignitus OX=130704 PE=1 SV=1	2e-32	120	Chymotrypsin-like protease CTRL-1 OS=Homo sapiens OX=9606 GN=CTRL PE=2 SV=1	3e-45	159
TRINITY_DN2609_c0_g1_i4.p2	12.9043	Venom serine protease Bi-VSP OS=Bombus ignitus OX=130704 PE=1 SV=1	2e-27	107	Plasma kallikrein OS=Homo sapiens OX=9606 GN=KLKB1 PE=1 SV=1	8e-36	141
TRINITY_DN378_c1_g1_i13.p1	11.0075	Venom serine protease Bi-VSP OS=Bombus ignitus OX=130704 PE=1 SV=1	2e-32	120	Chymotrypsin-like protease CTRL-1 OS=Homo sapiens OX=9606 GN=CTRL PE=2 SV=1	3e-45	159
TRINITY_DN68_c0_g1_i28.p1	7.61982	Venom serine protease Bi-VSP OS=Bombus ignitus OX=130704 PE=1 SV=1	2e-20	83.6	Chymotrypsin-like protease CTRL-1 OS=Homo sapiens OX=9606 GN=CTRL PE=2 SV=1	4e-32	122
TRINITY_DN6332_c0_g1_i3.p1	4.88086	Venom serine protease Bi-VSP OS=Bombus ignitus OX=130704 PE=1 SV=1	4e-37	132	Chymotrypsinogen A OS=Bos taurus OX=9913 PE=1 SV=1	2e-44	156
TRINITY_DN66746_c0_g1_i1.p1	3.04099	Venom serine protease Bi-VSP OS=Bombus ignitus OX=130704 PE=1 SV=1	7e-33	122	Chymotrypsinogen A OS=Bos taurus OX=9913 PE=1 SV=1	3e-41	149
TRINITY_DN68_c0_g1_i16.p1	1.38419	Venom serine protease Bi-VSP OS=Bombus ignitus OX=130704 PE=1 SV=1	1e-33	124	Chymotrypsin-like protease CTRL-1 OS=Homo sapiens OX=9606 GN=CTRL PE=2 SV=1	5e-44	155
TRINITY_DN16409_c0_g1_i1.p1	0.888949	Venom serine protease Bi-VSP OS=Bombus ignitus OX=130704 PE=1 SV=1	1e-19	81.3	Chymotrypsin-like protease CTRL-1 OS=Homo sapiens OX=9606 GN=CTRL PE=2 SV=1	7e-29	112
TRINITY_DN378_c1_g1_i17.p1	2.21e-08	Venom serine protease Bi-VSP OS=Bombus ignitus OX=130704 PE=1 SV=1	2e-32	120	Chymotrypsin-like protease CTRL-1 OS=Homo sapiens OX=9606 GN=CTRL PE=2 SV=1	3e-45	159
TRINITY_DN378_c1_g1_i18.p1	0	Venom serine protease Bi-VSP OS=Bombus ignitus OX=130704 PE=1 SV=1	2e-32	120	Chymotrypsin-like protease CTRL-1 OS=Homo sapiens OX=9606 GN=CTRL PE=2 SV=1	3e-45	159
TRINITY_DN68_c0_g1_i9.p1	0	Venom serine protease Bi-VSP OS=Bombus ignitus OX=130704 PE=1 SV=1	1e-34	126	Chymotrypsin-like protease CTRL-1 OS=Homo sapiens OX=9606 GN=CTRL PE=2 SV=1	1e-46	162
TRINITY_DN82722_c0_g1_i1.p1	1.61052	Venom serine protease OS=Polistes dominula OX=743375 PE=2 SV=1	9e-06	39.7	Ovochymase-2 OS=Homo sapiens OX=9606 GN=OVCH2 PE=3 SV=2	2e-05	46.6
TRINITY_DN622_c0_g1_i1.p1	896.841	Venom serine proteinase-like HS120 OS=Bothrops jararaca OX=8724 PE=2 SV=1	8e-12	59.3	Chymotrypsin-like elastase family member 2B OS=Homo sapiens OX=9606 GN=CELA2B PE=2 SV=2	1e-18	85.5
TRINITY_DN377_c0_g1_i3.p2	32.9144	Waprin-Thr1 OS=Thrasops jacksonii OX=186611 PE=2 SV=1	1e-05	41.2	Anosmin-1 OS=Homo sapiens OX=9606 GN=ANOS1 PE=1 SV=3	5e-88	295
TRINITY_DN377_c0_g1_i1.p2	29.7363	Waprin-Thr1 OS=Thrasops jacksonii OX=186611 PE=2 SV=1	1e-05	41.2	Anosmin-1 OS=Homo sapiens OX=9606 GN=ANOS1 PE=1 SV=3	8e-88	295
TRINITY_DN377_c0_g1_i2.p2	2.35104	Waprin-Thr1 OS=Thrasops jacksonii OX=186611 PE=2 SV=1	1e-05	41.2	Anosmin-1 OS=Homo sapiens OX=9606 GN=ANOS1 PE=1 SV=3	5e-88	295
TRINITY_DN377_c0_g1_i4.p2	2.11278	Waprin-Thr1 OS=Thrasops jacksonii OX=186611 PE=2 SV=1	1e-05	41.2	Anosmin-1 OS=Homo sapiens OX=9606 GN=ANOS1 PE=1 SV=3	8e-88	295
TRINITY_DN188_c0_g1_i10.p1	144.974	Zinc metalloproteinase homolog-disintegrin albolatin OS=Trimeresurus albolabris OX=8765 PE=1 SV=1	1e-09	57.4	Metalloprotease mig-17 OS=Caenorhabditis elegans OX=6239 GN=mig-17 PE=1 SV=3	3e-25	113
TRINITY_DN188_c0_g1_i5.p1	43.2467	Zinc metalloproteinase homolog-disintegrin albolatin OS=Trimeresurus albolabris OX=8765 PE=1 SV=1	5e-10	58.2	Metalloprotease mig-17 OS=Caenorhabditis elegans OX=6239 GN=mig-17 PE=1 SV=3	3e-25	113
TRINITY_DN11216_c0_g1_i1.p2	1.32358	Zinc metalloproteinase-disintegrin-like 2d OS=Crotalus adamanteus OX=8729 PE=1 SV=1	0.0006	33.9	NA	NA	NA
TRINITY_DN8637_c0_g1_i1.p1	1.12471	Zinc metalloproteinase-disintegrin-like 4a OS=Crotalus adamanteus OX=8729 PE=1 SV=1	0.0002	36.6	A disintegrin and metalloproteinase with thrombospondin motifs 19 OS=Homo sapiens OX=9606 GN=ADAMTS19 PE=2 SV=2	8e-07	51.2
TRINITY_DN27809_c0_g1_i1.p1	232.958	Zinc metalloproteinase-disintegrin-like atrase-A OS=Naja atra OX=8656 PE=2 SV=1	1e-11	63.2	A disintegrin and metalloproteinase with thrombospondin motifs 1 OS=Homo sapiens OX=9606 GN=ADAMTS1 PE=1 SV=4	3e-16	85.9
TRINITY_DN20311_c0_g1_i1.p1	2.87827	Zinc metalloproteinase-disintegrin-like atrase-A OS=Naja atra OX=8656 PE=2 SV=1	5e-09	55.1	A disintegrin and metalloproteinase with thrombospondin motifs 16 OS=Homo sapiens OX=9606 GN=ADAMTS16 PE=2 SV=3	5e-14	79.7
TRINITY_DN4618_c0_g2_i1.p1	4.09821	Zinc metalloproteinase-disintegrin-like BmMP OS=Bungarus multicinctus OX=8616 PE=1 SV=1	1e-103	335	Disintegrin and metalloproteinase domain-containing protein 12 OS=Homo sapiens OX=9606 GN=ADAM12 PE=1 SV=3	2e-132	427
TRINITY_DN8637_c0_g2_i1.p1	1.41035	Zinc metalloproteinase-disintegrin-like crotastatin OS=Crotalus durissus terrificus OX=8732 PE=2 SV=1	0.0003	39.3	NA	NA	NA
TRINITY_DN4251_c0_g1_i5.p1	2.49583	Zinc metalloproteinase-disintegrin-like daborhagin-K OS=Daboia russelii OX=8707 PE=1 SV=1	6e-86	290	Disintegrin and metalloproteinase domain-containing protein unc-71 OS=Caenorhabditis elegans OX=6239 GN=unc-71 PE=1 SV=1	5e-94	331
TRINITY_DN53314_c0_g1_i1.p1	1.66819	Zinc metalloproteinase-disintegrin-like daborhagin-K OS=Daboia russelii OX=8707 PE=1 SV=1	2e-05	42.7	A disintegrin and metalloproteinase with thrombospondin motifs 18 OS=Homo sapiens OX=9606 GN=ADAMTS18 PE=1 SV=3	3e-15	80.5
TRINITY_DN4251_c0_g1_i7.p1	1.19364	Zinc metalloproteinase-disintegrin-like daborhagin-K OS=Daboia russelii OX=8707 PE=1 SV=1	6e-86	290	Disintegrin and metalloproteinase domain-containing protein unc-71 OS=Caenorhabditis elegans OX=6239 GN=unc-71 PE=1 SV=1	5e-94	331
TRINITY_DN2732_c0_g1_i1.p1	62.2439	Zinc metalloproteinase-disintegrin-like EoVMP2 OS=Echis ocellatus OX=99586 GN=Svmp3-Eoc22 PE=1 SV=1	7e-31	126	A disintegrin and metalloproteinase with thrombospondin motifs 7 OS=Homo sapiens OX=9606 GN=ADAMTS7 PE=1 SV=2	8e-08	61.2
TRINITY_DN1252_c2_g1_i2.p1	22.5278	Zinc metalloproteinase-disintegrin-like EoVMP2 OS=Echis ocellatus OX=99586 GN=Svmp3-Eoc22 PE=1 SV=1	5e-19	87.8	Disintegrin and metalloproteinase domain-containing protein 10 OS=Sus scrofa OX=9823 GN=ADAM10 PE=2 SV=2	0	546
TRINITY_DN1252_c2_g1_i5.p1	15.6794	Zinc metalloproteinase-disintegrin-like EoVMP2 OS=Echis ocellatus OX=99586 GN=Svmp3-Eoc22 PE=1 SV=1	5e-19	87.8	Disintegrin and metalloproteinase domain-containing protein 10 OS=Sus scrofa OX=9823 GN=ADAM10 PE=2 SV=2	0	546
TRINITY_DN1252_c2_g1_i1.p1	2.77206	Zinc metalloproteinase-disintegrin-like EoVMP2 OS=Echis ocellatus OX=99586 GN=Svmp3-Eoc22 PE=1 SV=1	5e-19	87.8	Disintegrin and metalloproteinase domain-containing protein 10 OS=Sus scrofa OX=9823 GN=ADAM10 PE=2 SV=2	0	546
TRINITY_DN1640_c0_g1_i2.p1	23.8	Zinc metalloproteinase-disintegrin-like halysase OS=Gloydius halys OX=8714 PE=1 SV=1	7e-29	119	ADAM 17-like protease OS=Drosophila melanogaster OX=7227 GN=Tace PE=2 SV=2	0	607
TRINITY_DN12891_c0_g1_i4.p1	0.366052	Zinc metalloproteinase-disintegrin-like HR1b OS=Protobothrops flavoviridis OX=88087 PE=1 SV=4	3e-05	38.9	NA	NA	NA
TRINITY_DN4131_c0_g1_i3.p1	5.86034	Zinc metalloproteinase-disintegrin-like MTP4 OS=Drysdalia coronoides OX=66186 PE=1 SV=1	2e-22	99	Disintegrin and metalloproteinase domain-containing protein 10 OS=Mus musculus OX=10090 GN=Adam10 PE=1 SV=2	1e-156	484
TRINITY_DN4131_c0_g1_i1.p1	1.91784	Zinc metalloproteinase-disintegrin-like MTP4 OS=Drysdalia coronoides OX=66186 PE=1 SV=1	2e-22	99	Disintegrin and metalloproteinase domain-containing protein 10 OS=Mus musculus OX=10090 GN=Adam10 PE=1 SV=2	1e-156	484
TRINITY_DN1268_c0_g3_i1.p1	9.88777	Zinc metalloproteinase-disintegrin-like NaMP OS=Naja atra OX=8656 PE=2 SV=1	3e-09	55.5	A disintegrin and metalloproteinase with thrombospondin motifs 5 OS=Homo sapiens OX=9606 GN=ADAMTS5 PE=1 SV=2	9e-15	80.9
TRINITY_DN4251_c0_g1_i6.p1	0.0701084	Zinc metalloproteinase/disintegrin OS=Agkistrodon contortrix contortrix OX=8713 PE=1 SV=1	2e-25	102	Zinc metalloproteinase/disintegrin OS=Agkistrodon contortrix contortrix OX=8713 PE=1 SV=1	4e-23	102
TRINITY_DN188_c0_g1_i2.p1	89.8564	Zinc metalloproteinase/disintegrin OS=Bothrops insularis OX=8723 PE=1 SV=1	7e-09	52.4	Metalloprotease mig-17 OS=Caenorhabditis elegans OX=6239 GN=mig-17 PE=1 SV=3	5e-20	93.2
TRINITY_DN65479_c0_g1_i1.p1	0.77527	Zinc metalloproteinase/disintegrin OS=Gloydius brevicaudus OX=259325 PE=1 SV=1	2e-06	43.5	A disintegrin and metalloproteinase with thrombospondin motifs adt-1 OS=Caenorhabditis elegans OX=6239 GN=adt-1 PE=2 SV=1	0.0003	44.7
TRINITY_DN57528_c0_g1_i1.p1	2.5191	Zinc metalloproteinase/disintegrin VMP-II OS=Crotalus viridis viridis OX=8742 PE=2 SV=1	4e-06	44.3	Metalloprotease mig-17 OS=Caenorhabditis elegans OX=6239 GN=mig-17 PE=1 SV=3	5e-24	105
TRINITY_DN42_c0_g1_i2.p1	1489.87	Zinc metalloproteinase/disintegrin-like HR1a OS=Protobothrops flavoviridis OX=88087 PE=1 SV=1	3e-12	65.1	A disintegrin and metalloproteinase with thrombospondin motifs adt-2 OS=Caenorhabditis elegans OX=6239 GN=adt-2 PE=1 SV=5	2e-15	83.2
