# Supplementary material for: Proteo-Transcriptomic Analysis Identifies Potential Novel Toxins Secreted by the Predatory, Prey-Piercing Ribbon Worm Amphiporus lactifloreus
Source: Mar Drugs. 2020 Aug 1;18(8):407. doi: 10.3390/md18080407 (PMC7460313; doi:10.3390/md18080407)
Supplement: Supplementary file 1 [file marinedrugs-18-00407-s001.zip › Table_S2.xlsx]

## Sheet: FinalTable_NemerteaVenom_Mucus
Transcriptome						Mass Spectrometry (Mascot)											Finally included transcripts (protein classes)	BLASTP known, curated nemertean toxins			BLASTP ToxProt			BLASTP SwissProt			BLASTP AMPs			InterPro match		NCBI NR (only for uncharacterized transcripts)
Data Mucus
Transcripts/ORFs	length	effective length	est-counts	TPM	TPM groups	Groups	Grouped transcripts	Exp. q-value	Coverage [%]	PSMs	Unique Peptides	AAs	MW [kDa]	calc. pI	Score Mascot	Peptides		Nemertean known Toxins	E-value	Bitscore	ToxProt Description	Toxprot E-value	Toxprot Bitscore	SwissProt Description	SwissProt E-value	SwissProt Bitscore	AMP ID	AMP E-value	AMP Bitscore	Matches to databases	InterPro database description for undescribed transcripts	NCBI NR Description	NCBI NR E-value	NCBI NR Bitscore
TRINITY_DN1_c0_g1_i14.p1	2818	2595.54	1170.21	31.9849	31.9849	Group_000284	TRINITY_DN1_c0_g1_i14.p1	0	32	17	5	652	72	6.86	373	12								Fucolectin-6 OS=Anguilla japonica OX=7937 PE=2 SV=1	3e-18	88.2				several
TRINITY_DN1_c0_g1_i2.p1	2293	2070.54	0	0	0	Group_000283	TRINITY_DN1_c0_g1_i2.p1	0	33	25	12	707	77.9	7.61	665	19								Fucolectin OS=Anguilla anguilla OX=7936 PE=1 SV=1	2e-14	76.3				several
TRINITY_DN1000_c0_g1_i1.p1	1690	1467.54	1641	79.3284	79.3284	Group_000282	TRINITY_DN1000_c0_g1_i1.p1	0.007	6	2	2	334	36.3	7.42	54	2								Malate dehydrogenase, cytoplasmic OS=Homo sapiens OX=9606 GN=MDH1 PE=1 SV=4	2e-160	459				several
TRINITY_DN10019_c1_g1_i6.p1	3395	3172.54	661.883	14.8007	16.5401	Group_000281	TRINITY_DN10019_c1_g1_i6.p1, TRINITY_DN10019_c1_g1_i8.p1	0.006	15	5	5	573	64.7	6.8	42	5								Beta-hexosaminidase subunit beta OS=Felis catus OX=9685 GN=HEXB PE=2 SV=2	0	540				several
TRINITY_DN1009_c0_g1_i1.p2	1527	1304.54	4008	217.962	217.962	Group_000280	TRINITY_DN1009_c0_g1_i1.p2	0	36	13	10	174	18.3	9.22	340	10								Tubulin polymerization-promoting protein family member 2 OS=Bos taurus OX=9913 GN=TPPP2 PE=2 SV=1	4e-27	105				several
TRINITY_DN1011_c0_g1_i1.p1	611	388.748	1496	273.006	273.006	Group_000279	TRINITY_DN1011_c0_g1_i1.p1	0	21	4	2	105	10.6	6.01	111	2														no match		no match
TRINITY_DN1017_c1_g1_i10.p1	2767	2544.54	68.1722	1.90068	16.9769	Group_000278	TRINITY_DN1017_c1_g1_i10.p1, TRINITY_DN1017_c1_g1_i11.p1, TRINITY_DN1017_c1_g1_i6.p1	0	45	20	18	549	58.5	4.78	298	18														one	Serine protease inhibitor-like superfamily	XP_026692193.1 zonadhesin-like isoform X4 [Ciona intestinalis]	0.000118	57
TRINITY_DN1036_c0_g1_i1.p1	3219	2996.54	7736	183.15	183.15	Group_000277	TRINITY_DN1036_c0_g1_i1.p1	0	23	9	8	483	54.7	5.87	159	8								Protein disulfide-isomerase A3 OS=Gallus gallus OX=9031 GN=PDIA3 PE=2 SV=1	4e-146	435				several
TRINITY_DN1036_c0_g2_i3.p1	3761	3538.54	129.711	2.60053	5.78102	Group_000276	TRINITY_DN1036_c0_g2_i3.p1, TRINITY_DN1036_c0_g2_i4.p1	0.006	3	2	2	685	77.3	5.29	39	2								Protein disulfide-isomerase A4 OS=Homo sapiens OX=9606 GN=PDIA4 PE=1 SV=2	0	584				several
TRINITY_DN104_c0_g1_i1.p1	1624	1401.54	0	0	194.872	Group_000275	TRINITY_DN104_c0_g1_i1.p1, TRINITY_DN104_c0_g1_i2.p1	0.007	23	5	5	257	29.1	6.19	52	5								Endophilin-B1 OS=Rattus norvegicus OX=10116 GN=Sh3glb1 PE=2 SV=1	2e-56	190				several
TRINITY_DN105_c0_g3_i10.p1	2811	2588.54	2549.74	69.8797	94.3516	Group_000274	TRINITY_DN105_c0_g3_i10.p1, TRINITY_DN105_c0_g3_i13.p1	0.009	14	5	4	490	56.4	5.14	76	4					Reticulocalbin-2 OS=Crotalus adamanteus	6e-57	191	Calumenin-A OS=Salmo salar OX=8030 GN=calua PE=2 SV=1	4e-91	287				several
TRINITY_DN10594_c0_g1_i1.p1	1218	995.537	19.3963	1.3822	9.26566	Group_000273	TRINITY_DN10594_c0_g1_i1.p1, TRINITY_DN10594_c0_g1_i2.p1, TRINITY_DN10594_c0_g1_i3.p1	0	26	13	4	242	26.3	6.84	230	4														no match		WP_053911328.1 TonB-dependent receptor [Pseudoalteromonas sp. SW0106-04]	3.39e-08	64.3
TRINITY_DN1060_c0_g1_i1.p1	3311	3088.54	2474.92	56.8482	226.707	Group_000272	TRINITY_DN1060_c0_g1_i1.p1, TRINITY_DN1060_c0_g1_i2.p1, TRINITY_DN1060_c0_g1_i3.p1	0.006	11	6	5	716	79.1	7.9	33	5								Prosaposin OS=Homo sapiens OX=9606 GN=PSAP PE=1 SV=2	4e-47	179	AP01540	3e-09	49.7	several
TRINITY_DN10600_c0_g1_i1.p1	1766	1543.54	122.564	5.63321	536.623	Group_000271	TRINITY_DN10600_c0_g1_i1.p1, TRINITY_DN10600_c0_g1_i3.p1, TRINITY_DN10600_c0_g1_i5.p1, TRINITY_DN10600_c0_g1_i6.p1, TRINITY_DN10600_c0_g1_i7.p1	0	34	9	7	235	26.5	8.79	150	7								Troponin I 4 OS=Caenorhabditis elegans OX=6239 GN=tni-4 PE=2 SV=2	1e-25	104				several
TRINITY_DN1082_c0_g2_i1.p1	3808	3585.54	1224	24.2179	24.2179	Group_000270	TRINITY_DN1082_c0_g2_i1.p1	0	14	18	12	1269	137.5	6.6	344	12								Zonadhesin OS=Mus musculus OX=10090 GN=Zan PE=1 SV=1	0.001	47.8				no match		no match
TRINITY_DN1090_c0_g1_i12.p1	2489	2266.54	148.597	4.65112	4.65112	Group_000269	TRINITY_DN1090_c0_g1_i12.p1	0.006	13	2	2	256	27.5	6.4	35	2														one	PTHR24024:SF18	XP_029647629.1 short-chain collagen C4-like [Octopus vulgaris]	1.13e-60	199
TRINITY_DN110_c0_g1_i1.p1	486	264.872	4708.47	1261.11	1261.11	Group_000268	TRINITY_DN110_c0_g1_i1.p1	0.008	27	2	2	138	16.1	9	67	2								60S ribosomal protein L22 OS=Xenopus laevis OX=8355 GN=rpl22 PE=2 SV=2	2e-46	152				several
TRINITY_DN1105_c0_g1_i1.p1	1004	781.537	1009.71	91.6549	143.765	Group_000267	TRINITY_DN1105_c0_g1_i1.p1, TRINITY_DN1105_c0_g1_i2.p1	0.009	20	3	3	217	24	6.35	78	3	Peroxireoxin 6							Peroxiredoxin-6 OS=Gallus gallus OX=9031 GN=PRDX6 PE=2 SV=3	7e-99	293				several
TRINITY_DN111_c0_g1_i2.p1	854	631.537	828.693	93.0902	93.0902	Group_000266	TRINITY_DN111_c0_g1_i2.p1	0	39	9	3	149	16.8	4.27	106	6					Calglandulin OS=Tropidechis carinatus	4e-39	129	Calmodulin OS=Metridium senile OX=6116 PE=1 SV=3	7e-100	290				several
TRINITY_DN111_c0_g1_i3.p1	1205	982.537	1067.98	77.1119	77.1119	Group_000265	TRINITY_DN111_c0_g1_i3.p1	0.009	64	10	3	150	16.8	4.22	72	6	Calglandulin				Calglandulin OS=Tropidechis carinatus	5e-39	129	Calmodulin OS=Lumbricus rubellus OX=35632 PE=2 SV=3	2e-13	67.4				several
TRINITY_DN1112_c0_g1_i4.p1	3705	3482.54	1111.07	22.6337	22.6337	Group_000264	TRINITY_DN1112_c0_g1_i4.p1	0	27	16	9	289	32	4.48	214	9								SPARC OS=Caenorhabditis elegans OX=6239 GN=ost-1 PE=1 SV=1	2e-46	162				several
TRINITY_DN11167_c0_g1_i2.p1	2075	1852.54	115.532	4.42431	13.9103	Group_000263	TRINITY_DN11167_c0_g1_i2.p1, TRINITY_DN11167_c0_g1_i3.p1	0.007	20	4	4	303	34.2	5.58	53	4								Serine/threonine-protein phosphatase CPPED1 OS=Homo sapiens OX=9606 GN=CPPED1 PE=1 SV=3	7e-101	305				several
TRINITY_DN112_c0_g2_i1.p1	826	603.537	9192	1080.48	1080.48	Group_000262	TRINITY_DN112_c0_g2_i1.p1	0.006	12	3	2	247	28.3	10.81	33	2								40S ribosomal protein S6 OS=Aplysia californica OX=6500 GN=RPS6 PE=2 SV=1	1e-137	394				several
TRINITY_DN113_c0_g1_i1.p1	4356	4133.54	6277	107.731	107.731	Group_000261	TRINITY_DN113_c0_g1_i1.p1	0	8	10	8	1039	114.8	5.6	395	8								Sodium/potassium-transporting ATPase subunit alpha OS=Drosophila melanogaster OX=7227 GN=Atpalpha PE=1 SV=3	0	1670				several
TRINITY_DN1130_c0_g1_i2.p1	1864	1641.54	320.994	13.8725	13.8725	Group_000260	TRINITY_DN1130_c0_g1_i2.p1	0	19	8	3	305	34.4	5.35	149	6								14-3-3 protein gamma-1 OS=Danio rerio OX=7955 GN=ywhag1 PE=2 SV=1	1e-112	333				several
TRINITY_DN11320_c0_g1_i1.p1	445	225.324	9	2.83364	2.83364	Group_000259	TRINITY_DN11320_c0_g1_i1.p1	0	57	11	6	113	12.3	6.49	280	6														no match		no match
TRINITY_DN11755_c0_g1_i1.p1	3683	3460.54	581	11.9108	11.9108	Group_000258	TRINITY_DN11755_c0_g1_i1.p1	0.009	7	4	4	829	95.5	6.1	75	4														one	PF16477, Domain of unknown function (DUF5054)	XP_022343527.1 uncharacterized protein LOC111136732 [Crassostrea virginica]	0	581
TRINITY_DN1192_c0_g1_i1.p1	1652	1429.54	92609	4595.86	4595.86	Group_000257	TRINITY_DN1192_c0_g1_i1.p1	0	32	19	12	458	50.4	8.92	368	12								Elongation factor 1-alpha OS=Danio rerio OX=7955 GN=eef1a PE=2 SV=1	0	756				several
TRINITY_DN1203_c0_g1_i1.p1	1012	789.537	2077	186.626	186.626	Group_000256	TRINITY_DN1203_c0_g1_i1.p1	0.007	30	4	3	105	11.5	4.92	55	3								Thioredoxin OS=Geodia cydonium OX=6047 GN=THIO PE=3 SV=1	1e-32	115				several
TRINITY_DN1209_c0_g2_i1.p1	1970	1747.54	3545.81	143.945	143.945	Group_000255	TRINITY_DN1209_c0_g2_i1.p1	0.008	17	3	3	308	33.4	4.17	62	3														no match		no match
TRINITY_DN1307_c0_g1_i1.p1	4784	4561.54	1001.23	15.5715	15.5715	Group_000254	TRINITY_DN1307_c0_g1_i1.p1	0.008	11	5	5	549	61.8	6.32	62	5								Dystonin OS=Mus musculus OX=10090 GN=Dst PE=1 SV=2	4e-09	63.5				several
TRINITY_DN131_c0_g2_i1.p1	1531	1308.54	3567	193.387	193.387	Group_000253	TRINITY_DN131_c0_g2_i1.p1	0	14	5	4	358	37.6	7.75	97	4								Malate dehydrogenase, mitochondrial OS=Pongo abelii OX=9601 GN=MDH2 PE=2 SV=1	2e-170	485				several
TRINITY_DN1323_c0_g2_i1.p1	878	655.537	99.3866	10.7557	618.498	Group_000252	TRINITY_DN1323_c0_g2_i1.p1, TRINITY_DN1323_c0_g2_i2.p1, TRINITY_DN1323_c0_g2_i3.p1, TRINITY_DN1323_c0_g2_i4.p1	0	68	11	8	128	14	5.25	230	8														no match		PAA93335.1 hypothetical protein BOX15_Mlig010735g2, partial [Macrostomum lignano]	8.18e-10	63.2
TRINITY_DN13345_c0_g1_i1.p2	498	276.602	17	4.36017	4.36017	Group_000251	TRINITY_DN13345_c0_g1_i1.p2	0.007	14	4	2	147	15.7	7.39	56	2								Hemoglobin subunit alpha OS=Mus musculus OX=10090 GN=Hba PE=1 SV=2	6e-98	285	AP01339	4e-14	57.8	several
TRINITY_DN134_c0_g2_i1.p1	1465	1242.54	1506	85.9854	85.9854	Group_000250	TRINITY_DN134_c0_g2_i1.p1	0.008	10	3	3	266	30.9	4.42	59	3								Protein SET OS=Rattus norvegicus OX=10116 GN=Set PE=2 SV=2	1e-99	300				several
TRINITY_DN13425_c0_g1_i1.p1	1032	809.537	1771.48	155.242	155.242	Group_000249	TRINITY_DN13425_c0_g1_i1.p1	0.008	10	7	4	259	26.8	6.42	65	4								Carbonic anhydrase 7 OS=Homo sapiens OX=9606 GN=CA7 PE=1 SV=1	2e-35	132				several
TRINITY_DN1346_c0_g1_i1.p1	875	652.537	6672.64	725.44	731.925	Group_000248	TRINITY_DN1346_c0_g1_i1.p1, TRINITY_DN1346_c0_g1_i2.p1	0.007	39	4	3	130	14.2	8.19	53	3	U-Actitoxin (U-Actitoxin-2)	VKT6_ANEVI U-actitoxin-Avd3i OS=Anemonia viridis	2.2e-14	56.2	PI-actitoxin-Aeq3a OS=Actinia equina OX=6106 PE=1 SV=1	4e-16	66.2	WAP, Kazal, immunoglobulin, Kunitz and NTR domain-containing protein 2 OS=Mus musculus OX=10090 GN=Wfikkn2 PE=1 SV=2	2e-14	73.6				several
TRINITY_DN135_c0_g1_i1.p1	2923	2700.54	37.0032	0.972072	60.4892	Group_000247	TRINITY_DN135_c0_g1_i1.p1, TRINITY_DN135_c0_g1_i3.p1, TRINITY_DN135_c0_g1_i4.p1, TRINITY_DN135_c0_g1_i5.p1, TRINITY_DN135_c0_g1_i8.p1, TRINITY_DN135_c0_g1_i9.p1	0	22	7	6	194	21.3	6.58	89	6								WAP, Kazal, immunoglobulin, Kunitz and NTR domain-containing protein 2 OS=Mus musculus OX=10090 GN=Wfikkn2 PE=1 SV=2	2e-14	73.6				several
TRINITY_DN1370_c0_g1_i1.p1	3938	3715.54	577.053	11.018	11.018	Group_000246	TRINITY_DN1370_c0_g1_i1.p1	0.008	7	6	6	1284	141.5	5.25	65	6								Collagen alpha-6(VI) chain OS=Homo sapiens OX=9606 GN=COL6A6 PE=1 SV=2	1e-97	350				several
TRINITY_DN1385_c0_g1_i1.p1	2024	1801.54	31.4832	1.23978	2.23166	Group_000245	TRINITY_DN1385_c0_g1_i1.p1, TRINITY_DN1385_c0_g1_i7.p1	0.01	22	8	7	502	57	6.58	85	8								Catalase OS=Homo sapiens OX=9606 GN=CAT PE=1 SV=3	0	718				several
TRINITY_DN1385_c0_g1_i8.p1	2149	1926.54	248.581	9.15377	9.15377	Group_000244	TRINITY_DN1385_c0_g1_i8.p1	0.01	10	3	2	506	57.7	7.97	85	3								Catalase OS=Pongo abelii OX=9601 GN=CAT PE=2 SV=3	0	732				several
TRINITY_DN14_c0_g1_i1.p1	5653	5430.54	76335.7	997.227	997.227	Group_000243	TRINITY_DN14_c0_g1_i1.p1	0.009	9	17	12	1479	143	6.83	75	12					Veficolin-1 (Fragment) OS=Varanus komodoensis OX=61221 PE=2 SV=1	2e-05	43.5	Collagen alpha-2(I) chain OS=Rattus norvegicus OX=10116 GN=Col1a2 PE=1 SV=3	3e-16	89				several
TRINITY_DN14_c0_g2_i1.p1	5437	5214.54	39675.3	539.776	539.776	Group_000242	TRINITY_DN14_c0_g2_i1.p1	0	9	8	7	1429	135.6	7.18	178	7					Veficolin-1 (Fragment) OS=Varanus komodoensis OX=61221 PE=2 SV=1	3e-05	43.1	Collagen alpha-2(I) chain OS=Rattus norvegicus OX=10116 GN=Col1a2 PE=1 SV=3	2e-13	79.3				several
TRINITY_DN140_c0_g1_i3.p1	1929	1706.54	47058	1956.26	1956.26	Group_000241	TRINITY_DN140_c0_g1_i3.p1	0	53	19	13	284	32.5	4.58	409	17		*MARTX_VIBCH Multifunctional-autoprocessing repeats-in-toxin OS=Vibrio cholerae serotype O1	0.000691	32				Tropomyosin-2 OS=Biomphalaria glabrata OX=6526 PE=2 SV=1	2e-124	363				several
TRINITY_DN140_c0_g1_i9.p1	2649	2426.54	1879.08	54.9375	54.9375	Group_000240	TRINITY_DN140_c0_g1_i9.p1	0	28	9	5	390	44.7	5.24	162	9								Tropomyosin OS=Chlamys nipponensis akazara OX=6571 PE=2 SV=1	3e-29	119				several
TRINITY_DN1413_c0_g1_i1.p1	1444	1221.54	8328	483.663	483.663	Group_000239	TRINITY_DN1413_c0_g1_i1.p1	0	32	11	7	136	15.3	11.27	178	7								Histone H3.3B OS=Drosophila melanogaster OX=7227 GN=His3.3B PE=1 SV=1	1e-93	273				several
TRINITY_DN14163_c0_g3_i1.p1	1982	1759.54	1515.46	61.102	476.624	Group_000238	TRINITY_DN14163_c0_g3_i1.p1, TRINITY_DN14163_c0_g3_i2.p1	0	16	5	1	251	28.4	4.81	104	4								14-3-3 protein zeta OS=Bombyx mori OX=7091 GN=14-3-3zeta PE=2 SV=2	6e-126	364				several
TRINITY_DN14213_c0_g1_i2.p1	3938	3715.54	286	5.46077	5.46077	Group_000237	TRINITY_DN14213_c0_g1_i2.p1	0.006	14	7	7	732	83.7	6.06	35	7								Dystonin OS=Homo sapiens OX=9606 GN=DST PE=1 SV=4	0.0001	49.7				several
TRINITY_DN143_c0_g1_i3.p2	915	692.537	2295.84	235.184	324.788	Group_000236	TRINITY_DN143_c0_g1_i3.p2, TRINITY_DN143_c0_g1_i4.p2	0.007	18	2	2	255	27.9	4.67	52	2								Chitin-binding domain protein cbd-1 OS=Caenorhabditis elegans OX=6239 GN=cbd-1 PE=3 SV=2	0.0001	46.6				several
TRINITY_DN1445_c0_g2_i1.p1	3844	3621.54	2948	57.7489	57.7489	Group_000235	TRINITY_DN1445_c0_g2_i1.p1	0.006	11	3	3	559	63.7	4.91	36	3								MAGUK p55 subfamily member 2 OS=Rattus norvegicus OX=10116 GN=Mpp2 PE=1 SV=2	7e-177	518				several
TRINITY_DN1458_c0_g1_i1.p4	4463	4240.54	1332.28	22.2886	58.7132	Group_000234	TRINITY_DN1458_c0_g1_i1.p4, TRINITY_DN1458_c0_g1_i2.p4	0.006	14	2	2	152	17.2	5.86	45	2								Actophorin OS=Acanthamoeba castellanii OX=5755 PE=1 SV=2	2e-24	97.1				several
TRINITY_DN148_c1_g1_i8.p1	1447	1224.54	15456.9	895.486	895.486	Group_000233	TRINITY_DN148_c1_g1_i8.p1	0	47	9	6	189	20	8.28	104	6								Cysteine and glycine-rich protein 2 OS=Mus musculus OX=10090 GN=Csrp2 PE=1 SV=3	4e-52	172				several
TRINITY_DN1487_c0_g1_i1.p1	1344	1121.54	64366	4071.48	4071.48	Group_000232	TRINITY_DN1487_c0_g1_i1.p1	0.009	12	3	3	184	21.3	4.88	83	3								Sarcoplasmic calcium-binding proteins I, III, and IV OS=Branchiostoma lanceolatum OX=7740 PE=1 SV=2	7e-25	100				several
TRINITY_DN151_c2_g1_i2.p1	2147	1924.54	2069.61	76.2907	76.2907	Group_000231	TRINITY_DN151_c2_g1_i2.p1	0	19	14	12	602	70.6	6.43	163	12								Radixin OS=Bos taurus OX=9913 GN=RDX PE=2 SV=1	0	714				several
TRINITY_DN1511_c0_g1_i5.p1	2733	2510.54	13338.7	376.926	376.926	Group_000230	TRINITY_DN1511_c0_g1_i5.p1	0	35	9	6	181	18.4	8.24	201	6								Cold shock protein 1 OS=Arabidopsis thaliana OX=3702 GN=CSP1 PE=1 SV=1	4e-29	114				several
TRINITY_DN1533_c0_g1_i26.p1	1048	825.537	2562.47	220.207	220.207	Group_000229	TRINITY_DN1533_c0_g1_i26.p1	0	18	4	4	303	32.3	4.7	113	4	putative Chitinase							Probable chitinase 10 OS=Drosophila melanogaster OX=7227 GN=Cht10 PE=2 SV=2	2e-10	65.5				several
TRINITY_DN15553_c0_g1_i1.p1	567	344.894	6	1.23417	1.23417	Group_000228	TRINITY_DN15553_c0_g1_i1.p1	0.007	14	2	2	189	20.4	4.27	52	2														no match		XP_023932139.1 zonadhesin isoform X6 [Lingula anatina]	0.000375	51.2
TRINITY_DN15583_c0_g1_i2.p1	1059	836.537	28.0369	2.37769	2.37769	Group_000227	TRINITY_DN15583_c0_g1_i2.p1	0	34	16	13	314	34.3	8.94	222	13	Lectin (Nattectin-like)	LECG_THANI Galactose-specific lectin nattectin OS=Thalassophryne nattereri	7.75e-09	44.7	Galactose-specific lectin nattectin OS=Thalassophryne nattereri OX=289382 PE=1 SV=1	8e-07	44.7	C-type mannose receptor 2 OS=Homo sapiens OX=9606 GN=MRC2 PE=1 SV=2	0.0002	46.6				several
TRINITY_DN1564_c0_g1_i4.p1	3269	3046.54	358.161	8.34029	8.34029	Group_000226	TRINITY_DN1564_c0_g1_i4.p1	0.007	15	4	4	264	30.3	4.89	48	4								14-3-3 protein epsilon OS=Rattus norvegicus OX=10116 GN=Ywhae PE=1 SV=1	4e-132	381				several
TRINITY_DN1568_c0_g4_i1.p2	6118	5895.54	1836.3	22.0969	614.331	Group_000225	TRINITY_DN1568_c0_g4_i1.p2, TRINITY_DN1568_c0_g4_i2.p2, TRINITY_DN1568_c0_g4_i3.p1, TRINITY_DN1568_c0_g4_i4.p2	0.009	16	3	3	245	27	9.52	77	3								40S ribosomal protein S3 OS=Rattus norvegicus OX=10116 GN=Rps3 PE=1 SV=1	9e-149	422				several
TRINITY_DN159_c0_g1_i3.p1	4650	4427.54	305.173	4.88982	4.88982	Group_000224	TRINITY_DN159_c0_g1_i3.p1	0.006	2	2	2	884	97.6	8.5	37	2								PDZ and LIM domain protein Zasp OS=Drosophila melanogaster OX=7227 GN=Zasp52 PE=1 SV=2	5e-19	97.1				several
TRINITY_DN162_c0_g1_i1.p2	2069	1846.54	81491.4	3130.85	3130.85	Group_000223	TRINITY_DN162_c0_g1_i1.p2, TRINITY_DN162_c0_g1_i2.p2	0	19	7	4	225	25.3	6.42	186	4								Peptidyl-prolyl cis-trans isomerase B OS=Mus musculus OX=10090 GN=Ppib PE=1 SV=2	7e-56	183				several
TRINITY_DN162_c1_g1_i1.p1	8373	8150.54	54.8036	0.477015	0.477015	Group_000222	TRINITY_DN162_c1_g1_i1.p1	0	4	13	9	2745	307.2	7.59	86	9								IgGFc-binding protein OS=Homo sapiens OX=9606 GN=FCGBP PE=1 SV=3	7e-27	125	AP01157	0.0006	35	several
TRINITY_DN16202_c0_g1_i1.p1	921	698.537	15	1.52339	1.52339	Group_000221	TRINITY_DN16202_c0_g1_i1.p1	0	32	16	7	281	30.9	9.35	461	11														no match		no match
TRINITY_DN16202_c0_g2_i1.p1	839	616.537	18	2.0712	2.0712	Group_000220	TRINITY_DN16202_c0_g2_i1.p1	0	39	12	5	279	30.3	8.59	223	9														no match		no match
TRINITY_DN169_c0_g1_i1.p1	470	249.464	400	113.752	113.752	Group_000219	TRINITY_DN169_c0_g1_i1.p1	0.008	52	3	3	104	11.4	5.96	61	3	Serine Protease Inhibitor							Serine protease inhibitor I/II OS=Schistocerca gregaria OX=7010 PE=1 SV=1	3e-08	51.2				several
TRINITY_DN1724_c0_g1_i3.p1	3922	3699.54	375.586	7.20229	17.457	Group_000218	TRINITY_DN1724_c0_g1_i3.p1, TRINITY_DN1724_c0_g1_i4.p1	0.006	15	6	6	542	57.8	7.11	36	6	Metalloproteinase M12A (Astacin-like)	Astacin-like metalloprotease toxin 1 OS=Loxosceles intermedia	9.21e-34	118				Probable aminopeptidase NPEPL1 OS=Pongo abelii OX=9601 GN=NPEPL1 PE=3 SV=2	0	656				several
TRINITY_DN174_c0_g2_i1.p2	473	252.389	7621	2142.16	2142.16	Group_000217	TRINITY_DN174_c0_g2_i1.p2	0	43	4	4	113	11.5	4.6	102	4								60S acidic ribosomal protein P2B OS=Zea mays OX=4577 GN=RPP2B PE=1 SV=1	2e-24	95.5				several
TRINITY_DN174_c0_g3_i1.p1	586	363.824	5055.15	985.718	985.718	Group_000216	TRINITY_DN174_c0_g3_i1.p1	0	44	3	2	112	11.7	4.37	88	2								60S acidic ribosomal protein P1 OS=Oscheius tipulae OX=141969 GN=rpl-21 PE=3 SV=1	5e-31	112				several
TRINITY_DN18007_c0_g2_i1.p1	409	191.207	5	1.85513	1.85513	Group_000215	TRINITY_DN18007_c0_g2_i1.p1	0	46	10	6	122	14	7.81	114	6														no match		XP_002593992.1 hypothetical protein BRAFLDRAFT_68569 [Branchiostoma floridae]	0.000223	49.7
TRINITY_DN186_c0_g1_i10.p1	5177	4954.54	2395.6	34.302	34.302	Group_000214	TRINITY_DN186_c0_g1_i10.p1	0	16	21	15	1536	170.1	6.54	167	19								Hillarin OS=Drosophila melanogaster OX=7227 GN=Hil PE=1 SV=1	5e-78	281				several
TRINITY_DN186_c0_g1_i3.p1	3096	2873.54	1424.49	35.1684	35.1684	Group_000213	TRINITY_DN186_c0_g1_i3.p1	0.006	9	5	1	800	88.8	6.51	42	5								Hillarin OS=Drosophila melanogaster OX=7227 GN=Hil PE=1 SV=1	0.0008	46.6				several
TRINITY_DN187_c0_g1_i14.p1	785	562.537	67590.9	8524.05	8524.05	Group_000212	TRINITY_DN187_c0_g1_i14.p1	0	28	8	5	160	16.9	4.37	195	5														no match		no match
TRINITY_DN18960_c0_g1_i1.p1	826	603.537	16	1.88072	1.88072	Group_000211	TRINITY_DN18960_c0_g1_i1.p1	0	69	28	10	123	13.7	10.52	533	10								Histone H2B 7 OS=Gallus gallus OX=9031 GN=H2B-VII PE=1 SV=2	4e-68	207				several
TRINITY_DN193_c0_g1_i2.p1	2284	2061.54	9636.99	331.634	331.634	Group_000210	TRINITY_DN193_c0_g1_i2.p1	0.009	22	4	4	188	19.3	10.89	79	4								Histone H1 OS=Tigriopus californicus OX=6832 PE=3 SV=1	6e-20	87.4				several
TRINITY_DN194_c1_g1_i3.p1	8496	8273.54	1198.82	10.2795	10.2795	Group_000209	TRINITY_DN194_c1_g1_i3.p1	0	14	22	3	2363	258.5	5.26	178	22					Alpha-latrocrustotoxin-Lt1a (Fragment) OS=Latrodectus tredecimguttatus OX=6925 PE=2 SV=2	3e-58	219	Ankyrin-2 OS=Homo sapiens OX=9606 GN=ANK2 PE=1 SV=4	0.0002	50.8				several
TRINITY_DN194_c1_g1_i4.p1	6473	6250.54	2934.97	33.3116	33.3116	Group_000208	TRINITY_DN194_c1_g1_i4.p1	0	16	20	1	1887	207.1	6.02	168	20					Alpha-latrocrustotoxin-Lt1a (Fragment) OS=Latrodectus tredecimguttatus OX=6925 PE=2 SV=2	2e-59	222	Ankyrin-2 OS=Homo sapiens OX=9606 GN=ANK2 PE=1 SV=4	0.0005	49.3				several
TRINITY_DN1947_c0_g2_i1.p1	843	620.537	297.208	33.9783	45.5014	Group_000207	TRINITY_DN1947_c0_g2_i1.p1, TRINITY_DN1947_c0_g2_i2.p1	0.007	25	4	4	138	15.7	9.76	52	4								10 kDa heat shock protein, mitochondrial OS=Schistosoma japonicum OX=6182 GN=SJCHGC01960 PE=3 SV=2	3e-42	141				several
TRINITY_DN195_c0_g1_i12.p1	2905	2682.54	702.908	18.5893	26.6758	Group_000206	TRINITY_DN195_c0_g1_i12.p1, TRINITY_DN195_c0_g1_i22.p1, TRINITY_DN195_c0_g1_i23.p1	0	23	9	6	310	33.9	5.31	158	7								Stomatin-2 OS=Caenorhabditis elegans OX=6239 GN=sto-2 PE=3 SV=4	1e-133	391				several
TRINITY_DN1987_c0_g1_i1.p1	2833	2610.54	603.919	16.4119	43.1785	Group_000205	TRINITY_DN1987_c0_g1_i1.p1, TRINITY_DN1987_c0_g1_i2.p1	0.006	9	2	2	296	34.7	6.8	33	2								Phosphatidylinositol transfer protein alpha isoform OS=Oryctolagus cuniculus OX=9986 GN=PITPNA PE=3 SV=2	5e-112	332				several
TRINITY_DN20_c0_g1_i2.p1	2633	2410.54	17550.1	516.505	516.505	Group_000204	TRINITY_DN20_c0_g1_i2.p1TRINITY_DN20_c0_g1_i3.p1	0	36	33	26	511	56.8	4.96	348	26								Protein disulfide-isomerase OS=Gallus gallus OX=9031 GN=P4HB PE=1 SV=3	0	568				several
TRINITY_DN20842_c0_g1_i1.p1	5701	5478.54	227	2.93948	2.93948	Group_000203	TRINITY_DN20842_c0_g1_i1.p1	0.006	27	3	2	142	16.4	8.4	40	2								Tektin-1 OS=Homo sapiens OX=9606 GN=TEKT1 PE=1 SV=1	2e-35	131				several
TRINITY_DN21_c0_g2_i3.p1	2170	1947.54	9974.75	363.35	863.371	Group_000202	TRINITY_DN21_c0_g2_i3.p1, TRINITY_DN21_c0_g2_i5.p1, TRINITY_DN21_c0_g2_i6.p1, TRINITY_DN21_c0_g2_i9.p1	0	33	28	3	459	53.2	5.74	572	19								60 kDa neurofilament protein OS=Doryteuthis pealeii OX=1051067 PE=2 SV=1	6e-139	416				several
TRINITY_DN21_c0_g2_i4.p1	2939	2716.54	2004.13	52.3383	52.3383	Group_000201	TRINITY_DN21_c0_g2_i4.p1	0	22	23	1	654	74.6	6.39	427	17								60 kDa neurofilament protein OS=Doryteuthis pealeii OX=1051067 PE=2 SV=1	1e-135	414				several
TRINITY_DN21011_c0_g1_i1.p1	1687	1464.54	13877	672.209	672.209	Group_000200	TRINITY_DN21011_c0_g1_i1.p1	0.006	6	2	2	512	56.3	6.79	40	2								Chitotriosidase-1 OS=Homo sapiens OX=9606 GN=CHIT1 PE=1 SV=1	2e-140	420				several
TRINITY_DN21081_c0_g1_i1.p1	1314	1091.54	1050	68.2433	68.2433	Group_000199	TRINITY_DN21081_c0_g1_i1.p1	0.009	9	3	2	164	18.3	4.96	75	2								Thioredoxin domain-containing protein 17 OS=Danio rerio OX=7955 GN=txndc17 PE=2 SV=1	2e-33	420				several
TRINITY_DN21094_c0_g1_i1.p1	699	476.537	13286	1977.91	1977.91	Group_000198	TRINITY_DN21094_c0_g1_i1.p1	0.008	17	3	3	208	24.2	10.55	63	3								40S ribosomal protein S8 OS=Spodoptera frugiperda OX=7108 GN=RpS8 PE=2 SV=1	3e-113	120				several
TRINITY_DN2115_c0_g1_i1.p1	1764	1541.54	1829	84.1723	84.1723	Group_000197	TRINITY_DN2115_c0_g1_i1.p1	0.005	18	5	5	340	37.1	6.65	31	5								Fructose-1,6-bisphosphatase 1 OS=Sus scrofa OX=9823 GN=FBP1 PE=1 SV=4	5e-160	328				several
TRINITY_DN2116_c0_g1_i1.p1	889	666.537	15886	1690.83	1690.83	Group_000196	TRINITY_DN2116_c0_g1_i1.p1	0.007	12	4	2	274	31	9.74	53	2								40S ribosomal protein S3a OS=Danio rerio OX=7955 GN=rps3a PE=2 SV=3	3e-139	458				several
TRINITY_DN21169_c0_g1_i1.p1	538	316.156	28	6.28298	6.28298	Group_000195	TRINITY_DN21169_c0_g1_i1.p1	0	29	7	5	119	12.5	5.05	95	5														no match		no match
TRINITY_DN212_c0_g1_i1.p1	3432	3209.54	631.081	13.9493	128.874	Group_000194	TRINITY_DN212_c0_g1_i1.p1, TRINITY_DN212_c0_g1_i4.p1	0	11	8	5	673	73.3	6.42	151	5								Fasciclin-1 OS=Schistocerca americana OX=7009 GN=FAS1 PE=1 SV=1	3e-11	70.5				several
TRINITY_DN2131_c0_g1_i1.p1	1337	1114.54	1338	85.1669	85.1669	Group_000193	TRINITY_DN2131_c0_g1_i1.p1	0	20	7	5	322	35.9	6.29	111	5								Transaldolase OS=Homo sapiens OX=9606 GN=TALDO1 PE=1 SV=2	2e-160	458				several
TRINITY_DN2168_c0_g1_i1.p1	1559	1336.54	16861	894.976	894.976	Group_000192	TRINITY_DN2168_c0_g1_i1.p1	0	57	32	20	362	39	7.46	811	20								Fructose-bisphosphate aldolase OS=Echinococcus multilocularis OX=6211 GN=FBPA PE=2 SV=1	0	542				several
TRINITY_DN2192_c0_g1_i1.p1	875	652.537	6527	709.606	709.606	Group_000191	TRINITY_DN2192_c0_g1_i1.p1	0	59	6	5	116	12.2	6.87	114	5														no mach		no mach
TRINITY_DN22378_c0_g1_i1.p1	746	523.537	8	1.08406	1.08406	Group_000190	TRINITY_DN22378_c0_g1_i1.p1	0.005	29	4	3	227	26	8.4	30	3								Tektin-3 OS=Homo sapiens OX=9606 GN=TEKT3 PE=1 SV=1	8e-51	177				several
TRINITY_DN2238_c0_g1_i3.p1	1918	1695.54	14650.9	613.008	613.008	Group_000189	TRINITY_DN2238_c0_g1_i3.p1	0.006	9	4	4	557	63.4	6.29	38	4														several	IPR020864, Membrane attack complex component/perforin (MACPF) domain	XP_022290608.1 uncharacterized protein LOC111102239 [Crassostrea virginica]	4.45e-56	207
TRINITY_DN2243_c0_g1_i6.p1	742	519.537	16427.1	2243.13	2243.13	Group_000188	TRINITY_DN2243_c0_g1_i6.p1	0	23	3	2	158	16.9	7.39	104	2														no match		no match
TRINITY_DN23_c0_g1_i14.p1	2332	2109.54	1175.18	39.521	39.521	Group_000187	TRINITY_DN23_c0_g1_i14.p1	0	27	18	1	626	67.9	5.88	234	15								Collagen alpha-5(VI) chain OS=Homo sapiens OX=9606 GN=COL6A5 PE=1 SV=1	6e-46	181				several
TRINITY_DN23_c0_g1_i7.p1	2556	2333.54	6338.11	192.688	192.688	Group_000186	TRINITY_DN23_c0_g1_i7.p1	0	26	18	1	635	69	6.02	248	15								Collagen alpha-5(VI) chain OS=Homo sapiens OX=9606 GN=COL6A5 PE=1 SV=1	3e-46	181				several
TRINITY_DN2333_c0_g1_i1.p1	2392	2169.54	4988.67	163.128	192.721	Group_000185	TRINITY_DN2333_c0_g1_i1.p1, TRINITY_DN2333_c0_g1_i2.p1	0.008	11	5	5	561	64.1	6.15	65	5								Asparagine--tRNA ligase, cytoplasmic OS=Bos taurus OX=9913 GN=NARS PE=2 SV=3	0	874				several
TRINITY_DN2388_c0_g1_i1.p1	1326	1103.54	622.223	40.0008	48.1403	Group_000184	TRINITY_DN2388_c0_g1_i1.p1, TRINITY_DN2388_c0_g1_i2.p1	0	40	6	5	187	19.9	6.39	114	5								Protein/nucleic acid deglycase DJ-1 OS=Mesocricetus auratus OX=10036 GN=PARK7 PE=1 SV=1	4e-72	223				several
TRINITY_DN24_c0_g1_i1.p1	6278	6055.54	2536.08	29.7111	29.7111	Group_000183	TRINITY_DN24_c0_g1_i1.p1	0.009	7	11	4	1949	223.5	5.91	75	11								Myosin heavy chain, striated muscle OS=Argopecten irradians OX=31199 PE=1 SV=1	0	2610				several
TRINITY_DN24_c0_g1_i20.p1	4899	4676.54	4642.42	70.4254	70.4254	Group_000182	TRINITY_DN24_c0_g1_i20.p1	0.007	6	7	1	1559	179.3	5.72	52	7								Myosin heavy chain, striated muscle OS=Argopecten irradians OX=31199 PE=1 SV=1	0	2018				several
TRINITY_DN240_c0_g1_i5.p1	5088	4865.54	430.775	6.28101	6.28101	Group_000181	TRINITY_DN240_c0_g1_i5.p1	0	18	12	11	894	101.4	5.92	315	11		*MARTX_VIBCH Multifunctional-autoprocessing repeats-in-toxin OS=Vibrio cholerae serotype O1	0.000143	36.6										several	IPR001781, Zinc finger, LIM-type
TRINITY_DN2445_c0_g1_i1.p1	1374	1151.54	184.198	11.3479	11.3479	Group_000180	TRINITY_DN2445_c0_g1_i1.p1	0	15	4	3	292	32.3	5.88	95	3								Isatin hydrolase OS=Labrenzia aggregata (strain ATCC 25650 / DSM 13394 / JCM 20685 / NBRC 16684 / NCIMB 2208 / IAM 12614) OX=384765 GN=SIAM614_09648 PE=1 SV=1	8e-19	87.4				several
TRINITY_DN2456_c0_g1_i1.p1	2260	2037.54	1106	38.5087	38.5087	Group_000179	TRINITY_DN2456_c0_g1_i1.p1	0	25	21	13	572	60.9	5.35	419	13								Heat shock protein 60A OS=Drosophila melanogaster OX=7227 GN=Hsp60A PE=1 SV=3	0	856				several
TRINITY_DN246_c0_g1_i17.p1	778	555.537	103	13.1533	13.1533	Group_000178	TRINITY_DN246_c0_g1_i17.p1	0.006	17	4	3	258	27.3	5.2	38	3	Mucin-like													no match		XP_021371880.1 mucin-2-like [Mizuhopecten yessoensis]	4.14e-06	58.5
TRINITY_DN246_c0_g1_i21.p1	6214	5991.54	63201.2	748.335	748.335	Group_000177	TRINITY_DN246_c0_g1_i21.p1, TRINITY_DN246_c0_g1_i22.p1	0	17	19	16	1070	114.1	5.44	453	16								von Willebrand factor OS=Canis lupus familiaris OX=9615 GN=VWF PE=1 SV=2	8e-14	80.5				one	PTHR11339
TRINITY_DN246_c0_g1_i4.p1	1478	1255.54	6879.29	388.708	388.708	Group_000176	TRINITY_DN246_c0_g1_i4.p1	0	10	10	5	492	52	4.73	280	5														no match		XP_023172809.2 uncharacterized protein LOC111600763 [Drosophila hydei]	3.53e-09	69.7
TRINITY_DN247_c0_g1_i1.p1	745	522.537	9621.09	1306.22	1306.22	Group_000175	TRINITY_DN247_c0_g1_i1.p1	0.009	19	4	4	216	24.5	9.94	77	4								60S ribosomal protein L10a OS=Danio rerio OX=7955 GN=rpl10a PE=2 SV=1	1e-103	305				several
TRINITY_DN260_c0_g1_i4.p1	1063	840.537	12992.2	1096.57	1096.57	Group_000174	TRINITY_DN260_c0_g1_i4.p1	0.008	60	9	8	166	17.7	8.15	72	8		*SBTXB_SOYBN Soybean toxin 17 kDa chain (Fragment) OS=Glycine max	9.5e-07	35.4				Peptidyl-prolyl cis-trans isomerase A OS=Cricetulus griseus OX=10029 GN=PPIA PE=2 SV=2	5e-81	243				several
TRINITY_DN2630_c0_g1_i1.p1	2974	2751.54	69401	1789.37	1789.37	Group_000173	TRINITY_DN2630_c0_g1_i1.p1	0	13	8	8	841	94	7.11	88	8								Elongation factor 2 OS=Mus musculus OX=10090 GN=Eef2 PE=1 SV=2	0	1199				several
TRINITY_DN271_c0_g1_i19.p1	4324	4101.54	518.05	8.96055	8.96055	Group_000172	TRINITY_DN271_c0_g1_i19.p1	0	25	15	14	817	91.4	7.61	181	14								Protein hu-li tai shao OS=Drosophila melanogaster OX=7227 GN=hts PE=1 SV=2	1e-173	538				several
TRINITY_DN2766_c0_g1_i1.p1	1261	1038.54	34.1709	2.33423	2.33423	Group_000171	TRINITY_DN2766_c0_g1_i1.p1	0.006	15	6	4	358	39.7	9.47	45	4	Plancitoxin (U-Amphitoxin-2)	Plancitoxin-1 OS=Acanthaster planci	2.42e-74	226	Plancitoxin-1 OS=Acanthaster planci OX=133434 PE=1 SV=1	2e-71	226	Deoxyribonuclease-2 OS=Caenorhabditis elegans OX=6239 GN=nuc-1 PE=3 SV=1	2e-69	228				several
TRINITY_DN2776_c0_g1_i1.p1	908	685.537	1556	161.023	161.023	Group_000170	TRINITY_DN2776_c0_g1_i1.p1	0	49	16	8	152	15.3	6.14	354	8								Superoxide dismutase [Cu-Zn] OS=Callithrix jacchus OX=9483 GN=SOD1 PE=2 SV=3	4e-65	202				several
TRINITY_DN27809_c0_g1_i1.p1	1979	1756.54	5768	232.958	232.958	Group_000169	TRINITY_DN27809_c0_g1_i1.p1	0.005	6	2	2	527	59.6	6.83	31	2	Metalloproteinase M12B				Zinc metalloproteinase-disintegrin-like atrase-A OS=Naja atra OX=8656 PE=2 SV=1	1e-11	63.2	A disintegrin and metalloproteinase with thrombospondin motifs 1 OS=Homo sapiens OX=9606 GN=ADAMTS1 PE=1 SV=4	3e-16	85.9				several
TRINITY_DN2792_c0_g1_i1.p1	1933	1710.54	13933	577.86	577.86	Group_000168	TRINITY_DN2792_c0_g1_i1.p1	0	49	18	3	351	40.6	5.01	252	14								Troponin T, skeletal muscle OS=Drosophila melanogaster OX=7227 GN=up PE=1 SV=3	1e-24	106	AP01234	0.0004	32.3	several
TRINITY_DN2792_c0_g1_i5.p1	1891	1668.54	18540.3	788.299	788.299	Group_000167	TRINITY_DN2792_c0_g1_i5.p1	0	44	16	2	337	39.1	5.17	241	13								Troponin T, skeletal muscle OS=Drosophila melanogaster OX=7227 GN=up PE=1 SV=3	7e-25	107	AP01234	0.0003	32.7	several
TRINITY_DN28016_c0_g1_i1.p1	1783	1560.54	6392	290.584	290.584	Group_000166	TRINITY_DN28016_c0_g1_i1.p1	0.009	13	2	2	391	42.5	4.28	73	2								Testis-expressed protein 264 OS=Homo sapiens OX=9606 GN=TEX264 PE=1 SV=1	2e-42	156				several
TRINITY_DN2817_c0_g1_i1.p1	1814	1591.54	548.874	24.4661	24.4661	Group_000165	TRINITY_DN2817_c0_g1_i1.p1	0.008	7	2	2	324	33.6	9.19	59	2								Eukaryotic translation initiation factor 4H OS=Mus musculus OX=10090 GN=Eif4h PE=1 SV=3	5e-51	175				several
TRINITY_DN2837_c0_g1_i1.p1	2633	2410.54	728	21.4253	21.4253	Group_000164	TRINITY_DN2837_c0_g1_i1.p1	0.008	25	6	6	509	57.7	5.91	70	6								Serine--tRNA ligase, cytoplasmic OS=Rattus norvegicus OX=10116 GN=Sars PE=1 SV=3	0	760				several
TRINITY_DN28992_c0_g1_i1.p1	395	178.126	4867	1938.4	1938.4	Group_000163	TRINITY_DN28992_c0_g1_i1.p1	0	14	3	2	109	12.4	11.74	97	2								Probable 60S ribosomal protein L37-A OS=Drosophila melanogaster OX=7227 GN=RpL37a PE=1 SV=1	1e-48	156				several
TRINITY_DN29_c0_g1_i1.p1	2901	2678.54	6623	175.415	175.415	Group_000162	TRINITY_DN29_c0_g1_i1.p1	0.008	5	4	4	888	103	5.53	59	4								Alpha-actinin OS=Dermatophagoides farinae OX=6954 PE=1 SV=1	0	1362				several
TRINITY_DN2901_c0_g1_i1.p1	11365	11142.5	159.734	1.017	31.4999	Group_000161	TRINITY_DN2901_c0_g1_i1.p1, TRINITY_DN2901_c0_g1_i2.p1, TRINITY_DN2901_c0_g1_i3.p1, TRINITY_DN2901_c0_g1_i5.p1	0	14	26	23	1972	228.3	5.41	510	23								Myosin-10 OS=Homo sapiens OX=9606 GN=MYH10 PE=1 SV=3	0	2324				several
TRINITY_DN297_c0_g2_i3.p1	1165	942.537	3414.42	256.996	401.218	Group_000160	TRINITY_DN297_c0_g2_i3.p1, TRINITY_DN297_c0_g2_i7.p1	0.009	31	4	3	232	27	9.83	75	3														no match		XP_029426801.1 cilia- and flagella-associated protein 251 [Rhinatrema bivittatum]	5.76e-09	66.6
TRINITY_DN30_c0_g1_i14.p1	3662	3439.54	23.0995	0.476443	7.9038	Group_000159	TRINITY_DN30_c0_g1_i14.p1, TRINITY_DN30_c0_g1_i19.p1, TRINITY_DN30_c0_g1_i6.p1	0.008	3	3	2	758	85.1	5.73	59	2														several	Zinc finger, RanBP2-type superfamily
TRINITY_DN3018_c0_g1_i1.p1	658	435.581	6072	988.945	988.945	Group_000158	TRINITY_DN3018_c0_g1_i1.p1	0.007	14	3	3	185	21	9.77	47	3								60S ribosomal protein L11 OS=Drosophila melanogaster OX=7227 GN=RpL11 PE=1 SV=2	2e-106	310				several
TRINITY_DN302_c0_g1_i1.p1	2575	2352.54	4749.55	143.227	143.227	Group_000157	TRINITY_DN302_c0_g1_i1.p1	0.006	5	2	2	541	60.7	9.01	34	2								Methenyltetrahydrofolate synthase domain-containing protein OS=Bos taurus OX=9913 GN=MTHFSD PE=2 SV=1	9e-07	55.1				several
TRINITY_DN3023_c0_g1_i3.p1	961	738.537	16.561	1.59083	1.59083	Group_000156	TRINITY_DN3023_c0_g1_i3.p1	0.007	16	3	2	180	20.5	7.28	56	2								Acetylcholine receptor subunit alpha-like 1 OS=Drosophila melanogaster OX=7227 GN=nAChRalpha1 PE=2 SV=2	1e-29	117				several
TRINITY_DN303_c0_g1_i1.p1	1842	1619.54	3497.54	153.208	366.344	Group_000155	TRINITY_DN303_c0_g1_i1.p1, TRINITY_DN303_c0_g1_i2.p1	0.007	24	6	5	433	47.5	6.54	55	5								Adenosylhomocysteinase A OS=Xenopus laevis OX=8355 GN=ahcy-a PE=2 SV=1	0	736				several
TRINITY_DN3035_c0_g1_i4.p2	1157	934.537	29.7273	2.25667	2.25667	Group_000154	TRINITY_DN3035_c0_g1_i4.p2	0.006	10	2	2	187	20.6	9.04	34	2														no match		XP_033102700.1 uncharacterized protein LOC117105629 [Anneissia japonica]	0.00018	52
TRINITY_DN3084_c0_g1_i1.p1	3219	2996.54	1605	37.9983	37.9983	Group_000153	TRINITY_DN3084_c0_g1_i1.p1	0.006	10	4	4	584	65.1	5.34	34	4								V-type proton ATPase catalytic subunit A OS=Manduca sexta OX=7130 GN=VHAA PE=2 SV=1	0	1059				several
TRINITY_DN31_c0_g1_i2.p1	649	426.581	7388.23	1228.71	1228.71	Group_000152	TRINITY_DN31_c0_g1_i2.p1	0.006	22	5	3	177	20.5	9.86	39	3								Ubiquitin-40S ribosomal protein S27a OS=Gallus gallus OX=9031 GN=RPS27A PE=2 SV=3	1e-92	273	AP02030	2e-49	152	several
TRINITY_DN3161_c0_g1_i1.p1	1669	1446.54	598	29.3279	29.3279	Group_000151	TRINITY_DN3161_c0_g1_i1.p1	0.006	5	3	2	267	29.6	6.8	40	2								Glucosamine-6-phosphate isomerase 2 OS=Xenopus tropicalis OX=8364 GN=gnpda2 PE=2 SV=1	2e-154	439				several
TRINITY_DN3166_c0_g4_i1.p1	1216	993.537	0	0	0	Group_000150	TRINITY_DN3166_c0_g4_i1.p1, TRINITY_DN3166_c0_g4_i2.p2	0.006	37	2	2	99	11.5	9.89	46	2								Small nuclear ribonucleoprotein G OS=Mus musculus OX=10090 GN=Snrpg PE=1 SV=1	6e-36	123				several
TRINITY_DN3191_c0_g2_i5.p1	2169	1946.54	28.5467	1.0404	1.0404	Group_000149	TRINITY_DN3191_c0_g2_i5.p1	0.007	17	8	8	625	71.7	6.79	54	8								Lamin-B1 OS=Mus musculus OX=10090 GN=Lmnb1 PE=1 SV=3	3e-121	379				several
TRINITY_DN324_c1_g1_i2.p1	1919	1696.54	802.818	33.5709	33.5709	Group_000148	TRINITY_DN324_c1_g1_i2.p1	0	16	9	4	329	36.9	6.23	232	4								Cathepsin L OS=Sarcophaga peregrina OX=7386 PE=1 SV=1	2e-122	362				several
TRINITY_DN325_c0_g1_i2.p1	2056	1833.54	108.508	4.19837	4.19837	Group_000147	TRINITY_DN325_c0_g1_i2.p1	0.006	17	2	2	199	22	8.6	32	2								Protein lin-7 homolog B OS=Mus musculus OX=10090 GN=Lin7b PE=1 SV=2	5e-107	313				several
TRINITY_DN337_c0_g1_i16.p1	9237	9014.54	85.4655	0.6726	0.6726	Group_000146	TRINITY_DN337_c0_g1_i16.p1	0	10	18	15	2488	268.1	6.02	102	15								Filamin-A OS=Mus musculus OX=10090 GN=Flna PE=1 SV=5	0	1641	AP01522	6e-05	37.7	several
TRINITY_DN3396_c0_g2_i1.p1	2663	2440.54	42856	1245.76	1245.76	Group_000145	TRINITY_DN3396_c0_g2_i1.p1	0.006	5	2	2	576	65.3	7.3	38	2	Metalloproteinase M12A (Astacin-like)	Astacin-like metalloprotease toxin 1 OS=Loxosceles intermedia	4.34e-31	113	Astacin-like metalloprotease toxin 1 OS=Loxosceles intermedia OX=58218 PE=1 SV=1	4e-29	113	Blastula protease 10 OS=Paracentrotus lividus OX=7656 GN=BP10 PE=2 SV=1	1e-29	127				several
TRINITY_DN341_c0_g1_i8.p1	2582	2359.54	274.162	8.24308	8.24308	Group_000144	TRINITY_DN341_c0_g1_i8.p1	0	9	4	1	632	69.1	5.52	99	4								Heat shock protein 70 B2 OS=Anopheles albimanus OX=7167 GN=HSP70B2 PE=3 SV=1	0	979				several
TRINITY_DN341_c0_g1_i9.p1	2428	2205.54	64.3904	2.07117	2.07117	Group_000143	TRINITY_DN341_c0_g1_i9.p1	0	9	4	1	632	69	5.58	99	4								Heat shock protein 70 B2 OS=Anopheles albimanus OX=7167 GN=HSP70B2 PE=3 SV=1	0	979				several
TRINITY_DN348_c0_g1_i15.p1	3873	3650.54	2508.35	48.7462	48.7462	Group_000142	TRINITY_DN348_c0_g1_i15.p1	0	13	9	8	771	85.7	5.96	99	8								Calpain-B OS=Drosophila melanogaster OX=7227 GN=CalpB PE=1 SV=2	0	610				several
TRINITY_DN3519_c0_g1_i8.p1	2295	2072.54	18.4037	0.629959	0.629959	Group_000141	TRINITY_DN3519_c0_g1_i8.p1	0.007	6	4	4	612	66.8	4.97	47	4								Rhamnose-binding lectin OS=Silurus asotus OX=30991 PE=1 SV=1	9e-34	135				several
TRINITY_DN355_c0_g1_i1.p1	496	274.602	141	36.4271	36.4271	Group_000140	TRINITY_DN355_c0_g1_i1.p1	0.005	8	2	2	107	11.7	9.13	30	2														no match		no match
TRINITY_DN3560_c0_g2_i1.p1	1543	1320.54	551.476	29.6268	45.6935	Group_000139	TRINITY_DN3560_c0_g2_i1.p1, TRINITY_DN3560_c0_g3_i1.p1	0.005	6	3	3	375	41.7	9.66	31	3								Double-stranded RNA-binding protein Staufen homolog OS=Aplysia californica OX=6500 PE=1 SV=1	7e-28	120				several
TRINITY_DN358_c1_g3_i3.p1	1343	1120.54	11551	731.312	731.312	Group_000138	TRINITY_DN358_c1_g3_i3.p1	0.008	34	4	4	143	16.5	5.82	61	4														one	SSF57610, Thyroglobulin type-1 superfamily
TRINITY_DN3653_c0_g1_i2.p1	2022	1799.54	428.055	16.8752	16.8752	Group_000137	TRINITY_DN3653_c0_g1_i2.p1	0	72	75	48	633	69.3	7.21	1988	48								Tenascin-X OS=Homo sapiens OX=9606 GN=TNXB PE=1 SV=5	0.0002	48.5				no match
TRINITY_DN369_c0_g2_i11.p1	992	769.537	1451.89	133.849	133.849	Group_000136	TRINITY_DN369_c0_g2_i11.p1	0	44	23	1	330	37	5.68	407	14								Tubulin beta-4B chain OS=Bos taurus OX=9913 GN=TUBB4B PE=2 SV=1	0	685				several
TRINITY_DN369_c0_g2_i2.p1	3447	3224.54	290.205	6.3848	6.3848	Group_000135	TRINITY_DN369_c0_g2_i2.p1	0	50	42	4	450	50.2	4.82	866	21								Tubulin beta chain OS=Paracentrotus lividus OX=7656 PE=2 SV=1	0	923				several
TRINITY_DN3823_c0_g1_i1.p1	1788	1565.54	207.448	9.4006	9.4006	Group_000134	TRINITY_DN3823_c0_g1_i1.p1	0.006	8	2	2	420	46.6	8.69	43	2		*Snaclec 27 (Fragment) OS=Echis ocellatus	0.000544	31.6										no match		no match
TRINITY_DN3838_c0_g1_i1.p1	869	646.537	13081	1435.35	1435.35	Group_000133	TRINITY_DN3838_c0_g1_i1.p1	0.006	7	2	2	261	29.7	10.17	35	2								40S ribosomal protein S4 OS=Spodoptera frugiperda OX=7108 GN=RpS4 PE=2 SV=1	8e-152	431				several
TRINITY_DN392_c0_g1_i1.p1	1838	1615.54	361.985	15.8958	15.8958	Group_000132	TRINITY_DN392_c0_g1_i1.p1	0.005	13	4	4	348	37	4.6	31	4								Small glutamine-rich tetratricopeptide repeat-containing protein alpha OS=Bos taurus OX=9913 GN=SGTA PE=2 SV=1	3e-72	233				several
TRINITY_DN3922_c0_g1_i2.p2	551	328.995	6592.73	1421.62	1421.62	Group_000131	TRINITY_DN3922_c0_g1_i2.p2	0.008	9	3	2	157	18.1	11.41	70	2								60S ribosomal protein L24 OS=Gillichthys mirabilis OX=8222 GN=rpl24 PE=2 SV=2	7e-70	214				several
TRINITY_DN3929_c0_g1_i4.p1	2373	2150.54	20.6732	0.681976	0.681976	Group_000130	TRINITY_DN3929_c0_g1_i4.p1	0.006	10	2	2	349	39.2	5.03	38	2								Sperm surface protein Sp17 OS=Macaca fascicularis OX=9541 GN=SPA17 PE=2 SV=1	1e-30	119				several
TRINITY_DN39869_c0_g1_i1.p1	592	369.787	12	2.30218	2.30218	Group_000129	TRINITY_DN39869_c0_g1_i1.p1	0	34	13	10	157	17	5.31	146	10														no match		no match
TRINITY_DN40067_c0_g1_i1.p1	796	573.537	8623	1066.61	1066.61	Group_000128	TRINITY_DN40067_c0_g1_i1.p1	0	50	15	10	186	20	5.02	149	10														no match		XP_022097787.1 uncharacterized protein LOC110983126 [Acanthaster planci]	4.63e-08	60.8
TRINITY_DN40247_c0_g1_i1.p1	1253	1030.54	24	1.65218	1.65218	Group_000127	TRINITY_DN40247_c0_g1_i1.p1	0.007	11	2	2	211	22.9	4.77	49	2								Collagen alpha-1(XXII) chain OS=Homo sapiens OX=9606 GN=COL22A1 PE=2 SV=2	8e-12	67.8				several
TRINITY_DN40599_c0_g1_i1.p1	699	476.537	12	1.78646	1.78646	Group_000126	TRINITY_DN40599_c0_g1_i1.p1	0.008	27	4	3	151	16.4	7.72	65	3														no match		no match
TRINITY_DN4062_c0_g1_i1.p1	1100	877.537	6912	558.788	558.788	Group_000125	TRINITY_DN4062_c0_g1_i1.p1	0.008	13	3	3	210	22.9	8.02	60	3														no match		no match
TRINITY_DN40858_c0_g1_i1.p1	587	364.824	7	1.36121	1.36121	Group_000124	TRINITY_DN40858_c0_g1_i1.p1	0.006	14	4	3	167	18.1	8.16	47	3														no match		no match
TRINITY_DN4086_c0_g1_i8.p2	5627	5404.54	1436.69	18.8587	18.8587	Group_000123	TRINITY_DN4086_c0_g1_i8.p2	0.006	20	4	2	201	22.9	5.2	33	3								Rho GDP-dissociation inhibitor 1 OS=Rattus norvegicus OX=10116 GN=Arhgdia PE=1 SV=1	1e-57	186				several
TRINITY_DN41071_c0_g1_i1.p1	833	610.537	12486	1450.84	1450.84	Group_000122	TRINITY_DN41071_c0_g1_i1.p1	0.006	24	7	6	253	29.2	10.54	36	6								60S ribosomal protein L6 OS=Sus scrofa OX=9823 GN=RPL6 PE=1 SV=3	6e-77	241				several
TRINITY_DN416_c0_g1_i1.p1	1389	1166.54	19303	1173.91	1173.91	Group_000121	TRINITY_DN416_c0_g1_i1.p1	0.008	10	8	2	198	20.8	6.32	70	2														no match		no match
TRINITY_DN4195_c0_g1_i1.p1	773	550.537	118	15.2056	15.2056	Group_000120	TRINITY_DN4195_c0_g1_i1.p1	0	63	34	13	161	17.7	7.84	1118	13														no match		XP_002741904.2 PREDICTED: uncharacterized protein LOC100369743 [Saccoglossus kowalevskii]	0.000139	51.6
TRINITY_DN42_c0_g1_i1.p1	1718	1495.54	2028.28	96.2142	96.2142	Group_000119	TRINITY_DN42_c0_g1_i1.p1	0.007	15	10	2	526	59.7	7.91	56	7	Metalloproteinase M12B				Snake venom metalloproteinase leucurolysin-A OS=Bothrops leucurus OX=157295 PE=1 SV=2	3e-14	68.6	A disintegrin and metalloproteinase with thrombospondin motifs adt-2 OS=Caenorhabditis elegans OX=6239 GN=adt-2 PE=1 SV=5	4e-19	95.1				several
TRINITY_DN42_c0_g1_i2.p1	1739	1516.54	31848.7	1489.87	1489.87	Group_000118	TRINITY_DN42_c0_g1_i2.p1	0.007	10	9	1	529	60.3	7.65	56	6	Metalloproteinase M12B				Zinc metalloproteinase/disintegrin-like HR1a OS=Protobothrops flavoviridis OX=88087 PE=1 SV=1	3e-12	65.1	A disintegrin and metalloproteinase with thrombospondin motifs adt-2 OS=Caenorhabditis elegans OX=6239 GN=adt-2 PE=1 SV=5	2e-15	83.2				several
TRINITY_DN4200_c0_g1_i1.p1	413	194.796	1073.57	390.986	394.493	Group_000117	TRINITY_DN4200_c0_g1_i1.p1, TRINITY_DN4200_c0_g1_i2.p1	0	42	3	2	122	13.3	6.54	101	2														no match		no match
TRINITY_DN4210_c0_g1_i1.p1	1881	1658.54	6924	296.17	296.17	Group_000116	TRINITY_DN4210_c0_g1_i1.p1	0	15	9	6	538	57.9	5.77	188	6								ATP synthase subunit beta, mitochondrial OS=Hemicentrotus pulcherrimus OX=7650 PE=2 SV=1	0	872				several
TRINITY_DN4244_c0_g1_i1.p1	1032	809.537	740	64.8491	64.8491	Group_000115	TRINITY_DN4244_c0_g1_i1.p1	0.005	23	4	4	185	21	5.2	30	4								Lactoylglutathione lyase OS=Rattus norvegicus OX=10116 GN=Glo1 PE=1 SV=3	1e-90	269				several
TRINITY_DN4328_c0_g3_i1.p2	972	749.537	7214	682.798	682.798	Group_000114	TRINITY_DN4328_c0_g3_i1.p2	0.006	30	4	4	162	18.7	10.33	35	4								40S ribosomal protein S11 OS=Macaca fascicularis OX=9541 GN=RPS11 PE=2 SV=3	1e-84	252				several
TRINITY_DN434_c0_g1_i1.p1	2717	2494.54	26244	746.362	746.362	Group_000113	TRINITY_DN434_c0_g1_i1.p1	0.008	8	8	7	891	98.8	4.86	66	7								Epididymal sperm-binding protein 1 OS=Homo sapiens OX=9606 GN=ELSPBP1 PE=1 SV=2	1e-19	94				several
TRINITY_DN441_c0_g1_i2.p1	2533	2310.54	9772.97	300.07	381.235	Group_000112	TRINITY_DN441_c0_g1_i2.p1, TRINITY_DN441_c0_g1_i3.p1, TRINITY_DN441_c0_g1_i5.p1	0	26	16	11	435	47.1	6.84	353	11								Epididymal sperm-binding protein 1 OS=Homo sapiens OX=9606 GN=ELSPBP1 PE=1 SV=2	1e-19	94				several
TRINITY_DN4419_c0_g1_i1.p1	1454	1231.54	10897	627.724	627.724	Group_000111	TRINITY_DN4419_c0_g1_i1.p1	0	9	4	3	246	28.7	10.62	89	3								60S ribosomal protein L7 OS=Caenorhabditis elegans OX=6239 GN=rpl-7 PE=3 SV=1	4e-113	332				several
TRINITY_DN443_c0_g1_i1.p1	1991	1768.54	51.1048	2.05001	2.05001	Group_000110	TRINITY_DN443_c0_g1_i1.p1	0.005	28	4	3	284	30.3	5.48	30	3								N(4)-(Beta-N-acetylglucosaminyl)-L-asparaginase (Fragment) OS=Spodoptera frugiperda OX=7108 PE=1 SV=1	3e-111	331				several
TRINITY_DN4443_c0_g1_i1.p1	683	460.537	8474	1305.37	1305.37	Group_000109	TRINITY_DN4443_c0_g1_i1.p1	0.008	9	4	2	192	21.5	10.35	72	2								60S ribosomal protein L23a OS=Rattus norvegicus OX=10116 GN=Rpl23a PE=2 SV=1	2e-58	187				several
TRINITY_DN4496_c0_g1_i11.p1	3661	3438.54	514.747	10.6201	34.5673	Group_000108	TRINITY_DN4496_c0_g1_i11.p1, TRINITY_DN4496_c0_g1_i14.p1	0	14	7	6	616	69.1	6.81	98	6								Band 4.1-like protein 1 OS=Rattus norvegicus OX=10116 GN=Epb41l1 PE=1 SV=1	3e-155	476				several
TRINITY_DN4601_c0_g1_i1.p1	4384	4161.54	6488.86	110.618	110.618	Group_000107	TRINITY_DN4601_c0_g1_i1.p1	0	16	18	17	1321	153.1	4.93	309	17								Spectrin alpha chain OS=Drosophila melanogaster OX=7227 GN=alpha-Spec PE=1 SV=2	2e-42	174				several
TRINITY_DN4601_c0_g1_i4.p1	5622	5399.54	163.753	2.1515	2.1515	Group_000106	TRINITY_DN4601_c0_g1_i4.p1	0	10	10	9	1131	131.8	5.08	183	9								Spectrin alpha chain OS=Drosophila melanogaster OX=7227 GN=alpha-Spec PE=1 SV=2	2e-77	285				several
TRINITY_DN476_c0_g1_i1.p1	1500	1277.54	294.365	16.3464	179.689	Group_000105	TRINITY_DN476_c0_g1_i1.p1, TRINITY_DN476_c0_g1_i5.p1	0	65	17	14	248	26.8	7.77	351	14								Triosephosphate isomerase B OS=Danio rerio OX=7955 GN=tpi1b PE=2 SV=1	4e-118	344				several
TRINITY_DN477_c0_g1_i24.p1	7638	7415.54	164.505	1.57379	1.57379	Group_000104	TRINITY_DN477_c0_g1_i24.p1	0	14	26	1	2363	274.9	5.15	258	24								Spectrin beta chain OS=Drosophila melanogaster OX=7227 GN=beta-Spec PE=1 SV=2	0	2776				several
TRINITY_DN477_c0_g1_i8.p1	7728	7505.54	681.465	6.44126	6.44126	Group_000103	TRINITY_DN477_c0_g1_i8.p1	0	15	26	1	2393	278.2	5.19	255	24								Spectrin beta chain OS=Drosophila melanogaster OX=7227 GN=beta-Spec PE=1 SV=2	0	2670				several
TRINITY_DN479_c0_g1_i1.p1	2793	2570.54	144.922	3.99962	10.8306	Group_000102	TRINITY_DN479_c0_g1_i1.p1 TRINITY_DN479_c0_g1_i2.p1	0.007	7	3	3	551	61.1	5.82	51	3								Copine-3 OS=Homo sapiens OX=9606 GN=CPNE3 PE=1 SV=1	0	595				several
TRINITY_DN487_c0_g1_i2.p1	2516	2293.54	4185.26	129.457	129.457	Group_000101	TRINITY_DN487_c0_g1_i2.p1	0.006	8	4	4	643	69.6	4.48	35	4								Nuclear autoantigenic sperm protein OS=Homo sapiens OX=9606 GN=NASP PE=1 SV=2	1e-45	176				several
TRINITY_DN4870_c0_g1_i1.p1	2338	2115.54	150.085	5.03299	11.7702	Group_000100	TRINITY_DN4870_c0_g1_i1.p1, TRINITY_DN4870_c0_g1_i4.p1	0.006	6	2	2	490	54.1	8.51	37	2								Serine hydroxymethyltransferase, mitochondrial OS=Mus musculus OX=10090 GN=Shmt2 PE=1 SV=1	0	652				several
TRINITY_DN4971_c0_g1_i1.p1	524	302.372	179	41.9972	41.9972	Group_000099	TRINITY_DN4971_c0_g1_i1.p1	0	46	7	1	125	13.7	4.84	134	3								Tubulin beta-4B chain (Fragments) OS=Mesocricetus auratus OX=10036 GN=TUBB4B PE=1 SV=1	4e-85	256				several
TRINITY_DN4982_c2_g1_i1.p1	707	484.537	47	6.88145	6.88145	Group_000098	TRINITY_DN4982_c2_g1_i1.p1	0	34	17	1	235	26.2	6.04	310	9								Tubulin beta chain (Fragment) OS=Haliotis discus OX=36094 PE=2 SV=1	8e-176	494				several
TRINITY_DN5_c1_g1_i1.p1	3588	3365.54	3702.1	78.0375	139.996	Group_000097	TRINITY_DN5_c1_g1_i1.p1, TRINITY_DN5_c1_g1_i2.p1, TRINITY_DN5_c1_g1_i6.p1, TRINITY_DN5_c1_g1_i8.p1	0.009	23	3	3	302	33.7	4.4	78	3														no match		no match
TRINITY_DN500_c0_g1_i1.p1	1376	1153.54	22230	1367.15	1367.15	Group_000096	TRINITY_DN500_c0_g1_i1.p1	0	31	6	6	173	20.1	6	94	6								Ferritin, heavy subunit OS=Pseudotrematomus bernacchii OX=40690 PE=1 SV=1	2e-78	238				several
TRINITY_DN5063_c0_g1_i1.p1	1966	1743.54	576.79	23.4691	23.4691	Group_000095	TRINITY_DN5063_c0_g1_i1.p1	0.006	6	2	2	495	53.6	9.5	33	2								Neurofilament heavy polypeptide OS=Rattus norvegicus OX=10116 GN=Nefh PE=1 SV=4	0.0001	48.5				no match
TRINITY_DN5092_c0_g1_i1.p1	1372	1149.54	15666	966.817	966.817	Group_000094	TRINITY_DN5092_c0_g1_i1.p1	0	25	14	11	399	45	11.49	139	11								60S ribosomal protein L4 OS=Urechis caupo OX=6431 GN=RPL4 PE=2 SV=1	0	560				several
TRINITY_DN521_c0_g1_i1.p1	2209	1986.54	86702.4	3096.3	3529.54	Group_000093	TRINITY_DN521_c0_g1_i1.p1, TRINITY_DN521_c0_g1_i5.p1	0	47	46	2	376	41.8	5.48	971	21								Actin-2 OS=Caenorhabditis elegans OX=6239 GN=act-2 PE=3 SV=3	0	780				several
TRINITY_DN521_c0_g1_i2.p1	1291	1068.54	14452.2	959.519	959.519	Group_000092	TRINITY_DN521_c0_g1_i2.p1	0	53	59	5	376	41.9	5.48	1314	24								Actin, cytoplasmic OS=Biomphalaria alexandrina OX=50959 PE=3 SV=1	0	778				several
TRINITY_DN5219_c0_g1_i1.p1	5789	5566.54	94170	1200.15	1200.15	Group_000091	TRINITY_DN5219_c0_g1_i1.p1	0.005	13	12	11	1722	171.2	7.97	31	11					Veficolin-1 (Fragment) OS=Varanus komodoensis OX=61221 PE=2 SV=1	0.0004	40	Collagen alpha-2(I) chain OS=Rattus norvegicus OX=10116 GN=Col1a2 PE=1 SV=3	9e-07	57.8				several
TRINITY_DN522_c0_g1_i4.p2	4227	4004.54	10754.6	190.524	299.101	Group_000090	TRINITY_DN522_c0_g1_i4.p2, TRINITY_DN522_c0_g1_i5.p2	0	26	11	9	351	38.8	5.52	231	9								Arginase-2, mitochondrial OS=Rattus norvegicus OX=10116 GN=Arg2 PE=1 SV=1	5e-59	200				several
TRINITY_DN52925_c0_g1_i1.p1	509	287.432	9354	2308.72	2308.72	Group_000089	TRINITY_DN52925_c0_g1_i1.p1	0.008	21	3	3	151	17.6	11.09	71	3								60S ribosomal protein L32 OS=Spodoptera frugiperda OX=7108 GN=RpL32 PE=2 SV=1	2e-68	209				several
TRINITY_DN52958_c0_g1_i1.p1	2557	2334.54	50888	1546.41	1546.41	Group_000088	TRINITY_DN52958_c0_g1_i1.p1	0	15	13	11	811	92.9	6.73	187	11	Metalloproteinase M12A (Nematocyst expressed)	Nematocyst expressed protein 6 OS=Nematostella vectensis	5.13e-23	91.7	Nematocyst expressed protein 6 OS=Nematostella vectensis OX=45351 PE=2 SV=1	4e-21	91.7	Blastula protease 10 OS=Paracentrotus lividus OX=7656 GN=BP10 PE=2 SV=1	1e-30	131				several
TRINITY_DN53141_c0_g1_i1.p1	1878	1655.54	15777	676.075	676.075	Group_000087	TRINITY_DN53141_c0_g1_i1.p1	0.005	20	5	5	317	34.4	5.62	32	5								60S acidic ribosomal protein P0 OS=Rana sylvatica OX=45438 GN=RPLP0 PE=2 SV=1	2e-146	422				several
TRINITY_DN53184_c0_g1_i1.p1	1256	1033.54	11956	820.671	820.671	Group_000086	TRINITY_DN53184_c0_g1_i1.p1	0.006	12	3	3	314	33.9	4.92	42	3								40S ribosomal protein SA OS=Xenopus laevis OX=8355 GN=rpsa PE=1 SV=1	8e-143	412				several
TRINITY_DN53618_c0_g1_i1.p1	859	636.537	15	1.67177	1.67177	Group_000085	TRINITY_DN53618_c0_g1_i1.p1	0	29	2	2	135	14.5	8.43	96	2														one	SM00254, ShKT domain	XP_013420959.2 uncharacterized protein LOC106181190 [Lingula anatina]	5.04e-05	52
TRINITY_DN53844_c0_g1_i1.p1	419	200.454	7	2.47737	2.47737	Group_000084	TRINITY_DN53844_c0_g1_i1.p1	0	39	10	5	126	13.4	10.9	124	5								Histone H2A OS=Urechis caupo OX=6431 PE=3 SV=2	2e-79	236	AP00489	4e-25	86.7	several
TRINITY_DN5418_c0_g1_i1.p1	1701	1478.54	807	38.7214	38.7214	Group_000083	TRINITY_DN5418_c0_g1_i1.p1	0.006	14	4	4	328	36.8	7.01	45	4								Annexin A7 OS=Homo sapiens OX=9606 GN=ANXA7 PE=1 SV=3	2e-116	352				several
TRINITY_DN543_c0_g1_i1.p1	2461	2238.54	2429	76.979	76.979	Group_000082	TRINITY_DN543_c0_g1_i1.p1	0	37	22	16	518	56.1	7.02	342	16								Putative aminopeptidase W07G4.4 OS=Caenorhabditis elegans OX=6239 GN=lap-2 PE=3 SV=1	3e-129	393				several
TRINITY_DN5431_c0_g1_i1.p1	2047	1824.54	158	6.14347	6.14347	Group_000081	TRINITY_DN5431_c0_g1_i1.p1	0	22	8	8	467	51.5	7.02	235	8								Aspartyl aminopeptidase OS=Bos taurus OX=9913 GN=DNPEP PE=1 SV=1	0	568				several
TRINITY_DN5485_c1_g1_i2.p1	516	294.432	25.4251	6.12615	6.12615	Group_000080	TRINITY_DN5485_c1_g1_i2.p1	0	37	8	3	121	13.5	8.4	150	3														no match		no match
TRINITY_DN5509_c0_g1_i1.p1	2720	2497.54	121.273	3.44477	3.44477	Group_000079	TRINITY_DN5509_c0_g1_i1.p1	0.008	7	3	3	677	75.8	5.33	61	3								Sodium- and chloride-dependent glycine transporter 2 OS=Homo sapiens OX=9606 GN=SLC6A5 PE=1 SV=3	7e-176	528				several
TRINITY_DN552_c0_g1_i1.p1	3332	3109.54	3301.08	75.3129	191.365	Group_000078	TRINITY_DN552_c0_g1_i1.p1, TRINITY_DN552_c0_g1_i4.p1	0	31	28	19	664	73.2	5.24	378	21								Endoplasmic reticulum chaperone BiP OS=Gallus gallus OX=9031 GN=HSPA5 PE=1 SV=1	0	1090				several
TRINITY_DN553_c0_g1_i1.p1	3020	2797.54	459.311	11.6477	11.6477	Group_000077	TRINITY_DN553_c0_g1_i1.p1	0	6	6	6	905	101.7	5.85	156	6								Puromycin-sensitive aminopeptidase OS=Mus musculus OX=10090 GN=Npepps PE=1 SV=2	0	1034				several
TRINITY_DN5596_c0_g2_i2.p1	2672	2449.54	53.6902	1.55496	2.85436	Group_000076	TRINITY_DN5596_c0_g2_i2.p1, TRINITY_DN5596_c0_g2_i3.p1	0	39	55	33	838	89.4	4.6	1631	33								Zonadhesin OS=Mus musculus OX=10090 GN=Zan PE=1 SV=1	2e-17	91.7	AP01157	0.0003	34.3	several
TRINITY_DN569_c0_g1_i1.p1	716	493.537	7697	1106.4	1106.4	Group_000075	TRINITY_DN569_c0_g1_i1.p1	0	31	4	4	188	21.4	11.69	94	4								60S ribosomal protein L18 OS=Diaphorina citri OX=121845 GN=RpL18 PE=2 SV=1	7e-96	283				several
TRINITY_DN5726_c0_g1_i1.p2	1020	797.537	812	72.2294	72.2294	Group_000074	TRINITY_DN5726_c0_g1_i1.p2	0	29	4	3	224	20.6	9.8	86	3														several	PF00013, KH domain	XP_021358952.1 heterogeneous nuclear ribonucleoprotein K-like isoform X7 [Mizuhopecten yessoensis]	5.27e-27	117
TRINITY_DN573_c0_g1_i2.p1	1351	1128.54	49.4527	3.10873	3.10873	Group_000073	TRINITY_DN573_c0_g1_i2.p1	0	31	11	11	441	47.3	6.55	120	11								Protein disulfide-isomerase A6 OS=Homo sapiens OX=9606 GN=PDIA6 PE=1 SV=1	5e-24	107				several
TRINITY_DN576_c0_g1_i1.p1	2928	2705.54	35645	934.662	934.662	Group_000072	TRINITY_DN576_c0_g1_i1.p1	0.006	15	7	7	724	83	4.94	44	7								Heat shock protein HSP 90-alpha 1 OS=Danio rerio OX=7955 GN=hsp90a.1 PE=1 SV=3	0	1103				several
TRINITY_DN579_c0_g3_i1.p1	1794	1571.54	12795	577.597	577.597	Group_000071	TRINITY_DN579_c0_g3_i1.p1	0.01	15	4	3	165	17.7	9.54	84	3								60S ribosomal protein L12 OS=Homo sapiens OX=9606 GN=RPL12 PE=1 SV=1	2e-89	265				several
TRINITY_DN58576_c0_g1_i1.p1	325	116.06	4	2.44504	2.44504	Group_000070	TRINITY_DN58576_c0_g1_i1.p1	0	33	2	2	108	11.9	4.5	92	2											AP01157	6e-05	32.3	several	PF01826, Trypsin Inhibitor like cysteine rich domain	IgGFc-binding protein-like, partial [Corapipo altera]	0.000389	48.5
TRINITY_DN586_c0_g2_i2.p1	1900	1677.54	27	1.14183	1.14183	Group_000069	TRINITY_DN586_c0_g2_i2.p1	0	29	26	13	370	41.5	9.29	426	13								IgGFc-binding protein OS=Homo sapiens OX=9606 GN=FCGBP PE=1 SV=3	9e-07	54.7				several
TRINITY_DN5997_c0_g1_i3.p1	4702	4479.54	21.6011	0.342099	2.77503	Group_000068	TRINITY_DN5997_c0_g1_i3.p1, TRINITY_DN5997_c0_g1_i5.p1, TRINITY_DN5997_c0_g1_i7.p1	0.005	4	4	4	1102	128.3	6.8	31	4								Rootletin OS=Mus musculus OX=10090 GN=Crocc PE=1 SV=2	0	654				several
TRINITY_DN60477_c0_g1_i1.p1	409	191.207	3	1.11308	1.11308	Group_000067	TRINITY_DN60477_c0_g1_i1.p1	0.006	31	3	2	120	13.5	8.18	44	2														no match		no match
TRINITY_DN619_c0_g2_i2.p1	3499	3276.54	5964	129.131	129.131	Group_000066	TRINITY_DN619_c0_g2_i2.p1	0.007	8	6	5	670	75.2	5.31	54	5								Neuronal cell adhesion molecule OS=Homo sapiens OX=9606 GN=NRCAM PE=1 SV=3	2e-34	144				several
TRINITY_DN629_c0_g1_i1.p1	1212	989.537	7156	513.036	513.036	Group_000065	TRINITY_DN629_c0_g1_i1.p1	0.007	9	2	2	117	13	7.5	48	2														no match		no match
TRINITY_DN633_c0_g1_i1.p1	1094	871.537	1288	104.843	104.843	Group_000064	TRINITY_DN633_c0_g1_i1.p1	0.006	24	2	2	188	19	5.99	36	2								Heterogeneous nuclear ribonucleoprotein F OS=Macaca fascicularis OX=9541 GN=HNRNPF PE=2 SV=3	3e-31	121				several
TRINITY_DN636_c0_g1_i1.p1	670	447.537	8846	1402.25	1402.25	Group_000063	TRINITY_DN636_c0_g1_i1.p1	0.008	23	4	4	198	22.6	9.72	70	4								60S ribosomal protein L9 OS=Mus musculus OX=10090 GN=Rpl9 PE=2 SV=2	8e-78	238				several
TRINITY_DN64_c0_g1_i5.p2	3759	3536.54	1242.28	24.9202	63.284	Group_000062	TRINITY_DN64_c0_g1_i5.p2, TRINITY_DN64_c0_g1_i6.p2	0	25	4	4	173	19.2	5.78	128	4								Fucolectin-3 OS=Anguilla japonica OX=7937 PE=2 SV=1	2e-05	46.6				several
TRINITY_DN6440_c0_g1_i5.p1	2461	2238.54	3035.4	96.197	96.197	Group_000061	TRINITY_DN6440_c0_g1_i5.p1	0	53	12	9	160	19	5.25	163	9					Reticulocalbin-2 OS=Crotalus adamanteus OX=8729 PE=1 SV=1	0.0002	37	Calcium-binding protein LPS1-beta (Fragment) OS=Lytechinus pictus OX=7653 PE=2 SV=2	3e-10	60.1				several
TRINITY_DN6443_c0_g1_i1.p1	2006	1783.54	2013	80.0702	80.0702	Group_000060	TRINITY_DN6443_c0_g1_i1.p1	0.008	15	6	5	532	57.7	5.54	69	5								T-complex protein 1 subunit beta OS=Bos taurus OX=9913 GN=CCT2 PE=1 SV=3	0	838				several
TRINITY_DN647_c0_g1_i1.p1	3175	2952.54	491.681	11.814	11.814	Group_000059	TRINITY_DN647_c0_g1_i1.p1	0.006	4	2	2	605	69.5	4.92	35	2								Drebrin-like protein OS=Drosophila melanogaster OX=7227 GN=Abp1 PE=1 SV=1	4e-54	198				several
TRINITY_DN650_c0_g1_i4.p1	1941	1718.54	2086.18	86.1198	119.615	Group_000058	TRINITY_DN650_c0_g1_i4.p1, TRINITY_DN650_c0_g1_i8.p1	0.007	4	2	2	545	59.3	5.35	50	2								T-complex protein 1 subunit theta OS=Gallus gallus OX=9031 GN=CCT8 PE=1 SV=3	0	810				several
TRINITY_DN6512_c0_g2_i1.p1	917	694.537	10644	1087.22	1087.22	Group_000057	TRINITY_DN6512_c0_g2_i1.p1	0.007	20	6	5	274	31.2	10.62	58	5								60S ribosomal protein L7a OS=Takifugu rubripes OX=31033 GN=rpl7a PE=3 SV=3	2e-138	398				several
TRINITY_DN65845_c0_g1_i1.p1	825	602.537	8560	1007.86	1007.86	Group_000056	TRINITY_DN65845_c0_g1_i1.p1	0.008	21	5	5	150	16.1	10.32	61	5								40S ribosomal protein S14 OS=Mus musculus OX=10090 GN=Rps14 PE=1 SV=3	1e-89	264				several
TRINITY_DN65873_c0_g1_i1.p1	1358	1135.54	5394	336.991	336.991	Group_000055	TRINITY_DN65873_c0_g1_i1.p1	0.008	9	4	4	394	43.6	8.9	63	4								Plasminogen activator inhibitor 1 RNA-binding protein OS=Mus musculus OX=10090 GN=Serbp1 PE=1 SV=2	5e-16	82.8				several
TRINITY_DN6605_c0_g1_i1.p1	706	483.537	42.7343	6.26984	6.26984	Group_000054	TRINITY_DN6605_c0_g1_i1.p1	0	41	14	1	235	25.7	4.82	321	8								Tubulin beta-4 chain OS=Xenopus laevis OX=8355 GN=tubb4 PE=2 SV=1	3e-171	486				several
TRINITY_DN66444_c0_g1_i1.p1	840	617.537	19812	2276.01	2276.01	Group_000053	TRINITY_DN66444_c0_g1_i1.p1	0	24	5	4	144	16.2	5.17	117	4														no match		no match
TRINITY_DN66756_c0_g1_i1.p1	691	468.537	1073	162.467	162.467	Group_000052	TRINITY_DN66756_c0_g1_i1.p1	0.006	20	3	3	143	16.1	7.34	45	3								Cytochrome c oxidase subunit 5B, mitochondrial OS=Homo sapiens OX=9606 GN=COX5B PE=1 SV=2	2e-18	80.9				several
TRINITY_DN671_c1_g1_i4.p1	2093	1870.54	1252.03	47.4851	47.4851	Group_000051	TRINITY_DN671_c1_g1_i4.p1	0.006	8	3	2	379	43.4	5.11	44	2								Gelsolin-like protein 2 OS=Lumbricus terrestris OX=6398 GN=gelsolin PE=1 SV=1	1e-116	350				several
TRINITY_DN6789_c0_g3_i4.p1	7471	7248.54	128.212	1.25484	1.25484	Group_000050	TRINITY_DN6789_c0_g3_i4.p1	0	16	34	30	2490	274.5	6.33	452	30								SCO-spondin OS=Homo sapiens OX=9606 GN=SSPO PE=2 SV=2	7e-27	125	AP01157	0.0003	36.2	several
TRINITY_DN68_c0_g1_i15.p1	913	690.537	1401.37	143.971	143.971	Group_000049	TRINITY_DN68_c0_g1_i15.p1	0	28	6	4	236	26.2	7.2	109	6	Serine Protease	Venom serine protease Bi-VSP OS=Bombus ignitus	1.44e-30	108	Venom serine protease Bi-VSP OS=Bombus ignitus OX=130704 PE=1 SV=1	2e-28	108	Chymotrypsin-like protease CTRL-1 OS=Homo sapiens OX=9606 GN=CTRL PE=2 SV=1	2e-37	137				several
TRINITY_DN68_c0_g1_i21.p1	1183	960.537	20714.6	1529.93	1529.93	Group_000048	TRINITY_DN68_c0_g1_i21.p1	0.009	27	8	5	271	30	7.18	74	7	Serine Protease	Venom serine protease Bi-VSP OS=Bombus ignitus	3.8e-37	127	Venom serine protease Bi-VSP OS=Bombus ignitus OX=130704 PE=1 SV=1	9e-35	127	Chymotrypsin-like protease CTRL-1 OS=Homo sapiens OX=9606 GN=CTRL PE=2 SV=1	5e-46	161	AP01575	1e-05	36.6	several
TRINITY_DN68091_c0_g1_i1.p1	366	151.512	7	3.27762	3.27762	Group_000047	TRINITY_DN68091_c0_g1_i1.p1	0	42	9	7	121	14.2	7.94	137	7														no match		no match
TRINITY_DN699_c0_g1_i2.p1	3959	3736.54	10361.6	196.728	773.157	Group_000046	TRINITY_DN699_c0_g1_i2.p1, TRINITY_DN699_c0_g1_i4.p1, TRINITY_DN699_c0_g1_i5.p1	0	27	15	11	657	71.9	5.54	242	15								Heat shock cognate 71 kDa protein OS=Rattus norvegicus OX=10116 GN=Hspa8 PE=1 SV=1	0	1093				several
TRINITY_DN70554_c0_g1_i1.p1	338	126.833	5	2.79671	2.79671	Group_000045	TRINITY_DN70554_c0_g1_i1.p1	0	54	8	6	112	11.9	4.92	305	6														no match		no match
TRINITY_DN728_c0_g2_i1.p1	2037	1814.54	361.111	14.1184	292.637	Group_000044	TRINITY_DN728_c0_g2_i1.p1, TRINITY_DN728_c0_g2_i2.p1, TRINITY_DN728_c0_g2_i3.p1	0.006	45	6	4	158	17.4	6.05	39	4								Thymosin beta OS=Caenorhabditis elegans OX=6239 GN=tth-1 PE=1 SV=2	1e-22	93.2				several
TRINITY_DN746_c0_g1_i2.p1	1873	1650.54	33140.7	1424.44	1424.44	Group_000043	TRINITY_DN746_c0_g1_i2.p1	0	29	12	10	409	46.2	8.12	222	10								Arginine kinase OS=Liolophura japonica OX=13599 PE=2 SV=1	3e-124	370				several
TRINITY_DN747_c0_g1_i22.p1	1322	1099.54	3126.52	201.725	201.725	Group_000042	TRINITY_DN747_c0_g1_i22.p1	0	16	10	6	440	45.6	4.55	270	6								Salivary glue protein Sgs-4 OS=Drosophila melanogaster OX=7227 GN=Sgs4 PE=2 SV=1	0.0005	45.4				no match
TRINITY_DN747_c0_g1_i31.p1	1798	1575.54	46179.2	2079.35	2079.35	Group_000041	TRINITY_DN747_c0_g1_i31.p1	0.006	6	2	2	591	62.5	4.74	42	2	Mucin-like							Mucin-5AC OS=Homo sapiens OX=9606 GN=MUC5AC PE=1 SV=4	2e-07	58.2				several
TRINITY_DN748_c0_g1_i1.p2	2732	2509.54	4447.38	125.725	125.725	Group_000040	TRINITY_DN748_c0_g1_i1.p2	0.006	11	2	2	203	23.5	9.54	40	2								Cytochrome c oxidase subunit 4 isoform 1, mitochondrial OS=Thunnus obesus OX=8241 PE=2 SV=1	4e-32	119				several
TRINITY_DN7566_c0_g2_i2.p1	2353	2130.54	31.7723	1.05796	1.05796	Group_000039	TRINITY_DN7566_c0_g2_i2.p1	0.009	9	4	3	693	74.8	7.58	73	3								Progranulin OS=Homo sapiens OX=9606 GN=GRN PE=1 SV=2	5e-96	315	AP00294	7e-06	38.9	several
TRINITY_DN7590_c0_g1_i1.p1	716	493.537	6.86909	0.98739	0.98739	Group_000038	TRINITY_DN7590_c0_g1_i1.p1	0	32	11	5	168	18.2	4.7	278	5														no match		no match
TRINITY_DN7825_c0_g1_i1.p1	736	513.537	12	1.65775	1.65775	Group_000037	TRINITY_DN7825_c0_g1_i1.p1	0	25	10	5	222	24.9	5.11	176	5														no match		no match
TRINITY_DN78568_c0_g1_i1.p1	442	222.392	4	1.276	1.276	Group_000036	TRINITY_DN78568_c0_g1_i1.p1	0	27	3	3	146	16.8	5.41	99	3														no match		no match
TRINITY_DN78603_c0_g1_i1.p1	779	556.537	15417	1965.24	1965.24	Group_000035	TRINITY_DN78603_c0_g1_i1.p1	0	40	5	5	207	22.3	5.03	135	5														several	PF00086, Thyroglobulin type-1 repeat	XP_013396880.1 uncharacterized protein LOC106163748 [Lingula anatina]	0.000336	50.8
TRINITY_DN78800_c0_g1_i1.p1	1267	1044.54	1920	130.403	130.403	Group_000034	TRINITY_DN78800_c0_g1_i1.p1	0.009	7	3	2	320	35	6.44	73	2								Regucalcin OS=Macaca fascicularis OX=9541 GN=RGN PE=2 SV=1	7e-57	192				several
TRINITY_DN78814_c0_g1_i1.p2	670	447.537	10393	1647.48	1647.48	Group_000033	TRINITY_DN78814_c0_g1_i1.p2	0.006	10	2	2	202	23.9	11.22	36	2								60S ribosomal protein L19 OS=Drosophila melanogaster OX=7227 GN=RpL19 PE=1 SV=2	8e-100	294				several
TRINITY_DN78863_c0_g1_i1.p1	1174	951.537	14192	1058.1	1058.1	Group_000032	TRINITY_DN78863_c0_g1_i1.p1	0	61	13	9	140	16	7.06	265	9	Neuronal hemoglobin	*Neural hemoglobin OS=Cerebratulus lacteus	5e-11	45.1				Neural hemoglobin OS=Cerebratulus lacteus OX=6221 PE=1 SV=3	9e-06	45.1				several
TRINITY_DN79_c0_g1_i1.p1	2188	1965.54	5080.68	183.379	498.249	Group_000031	TRINITY_DN79_c0_g1_i1.p1, TRINITY_DN79_c0_g1_i2.p1, TRINITY_DN79_c0_g1_i3.p1	0	24	10	8	412	47.5	4.7	86	8								Calreticulin OS=Sus scrofa OX=9823 GN=CALR PE=1 SV=3	0	531				several
TRINITY_DN79534_c0_g1_i1.p1	555	332.962	6	1.2784	1.2784	Group_000030	TRINITY_DN79534_c0_g1_i1.p1	0	37	5	5	184	20.3	4.4	114	5								Zonadhesin OS=Mus musculus OX=10090 GN=Zan PE=1 SV=1	5e-10	62	AP01157	0.0006	30.8	several
TRINITY_DN79861_c0_g1_i1.p1	545	323.093	5	1.09787	1.09787	Group_000029	TRINITY_DN79861_c0_g1_i1.p1	0.006	26	3	2	181	20.3	5.63	42	2														several	SSF49785, Galactose-binding-like domain superfamily	XP_031555380.1 uncharacterized protein LOC116292243, partial [Actinia tenebrosa]	3.27e-11	70.1
TRINITY_DN8_c0_g1_i1.p1	5889	5666.54	7338.86	91.8798	91.8798	Group_000028	TRINITY_DN8_c0_g1_i1.p1	0.005	5	4	4	1465	161.1	4.18	30	4								Endoplasmin OS=Bos taurus OX=9913 GN=HSP90B1 PE=2 SV=1	0	805				several
TRINITY_DN803_c0_g1_i1.p1	2136	1913.54	345.349	12.8036	107.561	Group_000027	TRINITY_DN803_c0_g1_i1.p1, TRINITY_DN803_c0_g1_i2.p1, TRINITY_DN803_c0_g1_i3.p1, TRINITY_DN803_c0_g1_i4.p1	0	4	2	2	407	45.1	6.79	99	2								Tauropine dehydrogenase OS=Arabella iricolor OX=65494 GN=tadh PE=1 SV=1	3e-131	390				several
TRINITY_DN8030_c1_g1_i1.p1	992	769.537	38	3.50319	3.50319	Group_000026	TRINITY_DN8030_c1_g1_i1.p1	0.006	26	12	4	215	23.8	5.41	45	4								Allene oxide synthase-lipoxygenase protein OS=Plexaura homomalla OX=47982 PE=1 SV=1	1e-33	132				several
TRINITY_DN8030_c1_g2_i2.p1	1592	1369.54	36.8184	1.90722	1.90722	Group_000025	TRINITY_DN8030_c1_g2_i2.p1	0	29	19	12	530	59.3	5.01	328	12								Arachidonate 5-lipoxygenase OS=Mus musculus OX=10090 GN=Alox5 PE=1 SV=3	2e-43	167				several
TRINITY_DN80365_c0_g1_i1.p1	860	637.537	12851	1430.02	1430.02	Group_000024	TRINITY_DN80365_c0_g1_i1.p1	0.008	7	2	2	257	28.1	10.86	60	2								60S ribosomal protein L8 OS=Xenopus tropicalis OX=8364 GN=rpl8 PE=2 SV=3	1e-157	445				several
TRINITY_DN81_c1_g1_i2.p1	4610	4387.54	2227.49	36.0168	80.4168	Group_000023	TRINITY_DN81_c1_g1_i2.p1, TRINITY_DN81_c1_g1_i3.p1	0.006	11	2	2	340	37.3	6	47	2								Guanine nucleotide-binding protein subunit beta OS=Pinctada fucata OX=50426 PE=1 SV=1	0	670				several
TRINITY_DN8259_c0_g1_i1.p2	357	143.555	6	2.96511	2.96511	Group_000022	TRINITY_DN8259_c0_g1_i1.p2	0	60	19	9	112	12.4	11.21	478	9								Histone H4 OS=Cairina moschata OX=8855 PE=3 SV=2	8e-66	200				several
TRINITY_DN8497_c0_g1_i1.p2	450	230.073	7	2.15845	2.15845	Group_000021	TRINITY_DN8497_c0_g1_i1.p2	0.008	27	3	3	131	14.3	4.88	60	3														no match		no match
TRINITY_DN86_c0_g2_i1.p1	1931	1708.54	323.079	13.4151	104.517	Group_000020	TRINITY_DN86_c0_g2_i1.p1, TRINITY_DN86_c0_g2_i2.p1, TRINITY_DN86_c0_g2_i3.p1, TRINITY_DN86_c0_g2_i4.p1	0.005	11	3	3	336	36.6	6.33	31	3								Cathepsin B OS=Ovis aries OX=9940 GN=CTSB PE=1 SV=2	2e-135	395				several
TRINITY_DN861_c0_g1_i1.p1	1974	1751.54	20638.9	835.944	1322.29	Group_000019	TRINITY_DN861_c0_g1_i1.p1, TRINITY_DN861_c0_g1_i2.p1	0.007	15	7	6	599	67.9	6.47	55	6	Metalloproteinase M12A (Nematocyst expressed)	Nematocyst expressed protein 6 OS=Nematostella vectensis	1.12e-22	90.1	Nematocyst expressed protein 6 OS=Nematostella vectensis OX=45351 PE=2 SV=1	7e-21	90.1	Zinc metalloproteinase nas-36 OS=Brugia malayi OX=6279 GN=nas-36 PE=1 SV=1	6e-29	125				several
TRINITY_DN863_c0_g1_i1.p1	2028	1805.54	1648.14	64.7584	71.429	Group_000018	TRINITY_DN863_c0_g1_i1.p1, TRINITY_DN863_c0_g1_i2.p1	0.008	8	3	2	527	56.8	7.15	72	2								T-complex protein 1 subunit delta OS=Bos taurus OX=9913 GN=CCT4 PE=1 SV=3	0	808				several
TRINITY_DN8712_c0_g1_i2.p1	1234	1011.54	25.7629	1.80685	1.80685	Group_000017	TRINITY_DN8712_c0_g1_i2.p1	0	26	7	4	234	24.8	4.31	141	4								RxLR effector protein Htp1 OS=Saprolegnia parasitica (strain CBS 223.65) OX=695850 GN=Htp1 PE=1 SV=1	7e-05	45.8				several
TRINITY_DN877_c0_g1_i10.p1	16483	16260.5	0	0	0	Group_000016	TRINITY_DN877_c0_g1_i10.p1, TRINITY_DN877_c0_g1_i17.p1	0.006	2	6	5	4691	537.7	6.15	39	5								Spectrin beta chain, non-erythrocytic 5 OS=Homo sapiens OX=9606 GN=SPTBN5 PE=1 SV=2	2e-77	293				several
TRINITY_DN886_c0_g1_i4.p1	1499	1276.54	297.755	16.5476	16.5476	Group_000015	TRINITY_DN886_c0_g1_i4.p1	0	29	5	4	156	18	5.5	89	4								Calmodulin-4 OS=Mus musculus OX=10090 GN=Calm4 PE=2 SV=2	5e-09	55.1				several
TRINITY_DN89_c1_g1_i12.p1	2508	2285.54	297.982	9.24935	9.24935	Group_000014	TRINITY_DN89_c1_g1_i12.p1	0	40	30	7	452	50.2	5.06	585	15								Tubulin alpha-2/alpha-4 chain OS=Patella vulgata OX=6465 GN=TUB2 PE=2 SV=1	0	928				several
TRINITY_DN89_c1_g1_i8.p2	980	757.537	49.4586	4.63178	4.63178	Group_000013	TRINITY_DN89_c1_g1_i8.p2	0	41	13	1	274	30.7	4.84	140	9								Tubulin alpha-1 chain (Fragment) OS=Gallus gallus OX=9031 PE=1 SV=1	0	572				several
TRINITY_DN904_c0_g1_i1.p1	572	349.86	6552	1328.59	1328.59	Group_000012	TRINITY_DN904_c0_g1_i1.p1	0	49	6	3	100	11	5.71	177	3														no match		no match
TRINITY_DN910_c0_g2_i1.p1	1692	1469.54	6030.28	291.116	372.351	Group_000011	TRINITY_DN910_c0_g2_i1.p1, TRINITY_DN910_c0_g2_i6.p1	0	58	6	6	123	13.5	8.18	115	6								PDZ and LIM domain protein 7 OS=Mus musculus OX=10090 GN=Pdlim7 PE=1 SV=1	4e-15	74.7				several
TRINITY_DN9139_c0_g3_i1.p1	1939	1716.54	60428	2497.43	2497.43	Group_000010	TRINITY_DN9139_c0_g3_i1.p1	0.009	16	7	6	575	65	7.96	75	7	Metalloproteinase M12A (Astacin-like)	LOXIN Astacin-like metalloprotease toxin 1 OS=Loxosceles intermedia	6.43e-30	110	Astacin-like metalloprotease toxin 1 OS=Loxosceles intermedia OX=58218 PE=1 SV=1	6e-28	110	Tolloid-like protein 1 OS=Gallus gallus OX=9031 GN=TLL1 PE=2 SV=1	1e-28	125				several
TRINITY_DN920_c0_g1_i1.p1	755	532.537	9466.08	1261.04	1261.04	Group_000009	TRINITY_DN920_c0_g1_i1.p1	0	20	8	4	191	21.6	6.64	347	4	Metalloproteinase M12A (Astacin-like)													several		XP_011452782.1 PREDICTED: zinc metalloproteinase nas-15 [Crassostrea gigas]	1.88e-08	63.9
TRINITY_DN929_c0_g1_i1.p1	1929	1706.54	4063	168.904	168.904	Group_000008	TRINITY_DN929_c0_g1_i1.p1	0.009	18	8	7	552	59.7	8.81	82	7								ATP synthase subunit alpha, mitochondrial OS=Pan troglodytes OX=9598 GN=ATP5F1A PE=2 SV=1	0	900				several
TRINITY_DN9363_c0_g1_i2.p1	1040	817.537	367.104	31.856	31.856	Group_000007	TRINITY_DN9363_c0_g1_i2.p1	0.006	11	3	3	228	25.5	8.22	35	3					Peroxiredoxin-4 (Fragments) OS=Crotalus atrox OX=8730 PE=1 SV=1	7e-13	58.2	Thioredoxin-dependent peroxide reductase, mitochondrial OS=Pongo abelii OX=9601 GN=PRDX3 PE=2 SV=1	1e-101	302				several
TRINITY_DN9471_c0_g2_i1.p1	314	107.199	9	5.95611	5.95611	Group_000006	TRINITY_DN9471_c0_g2_i1.p1	0	86	14	7	99	10.8	7.28	234	7								Fucolectin-6 OS=Anguilla japonica OX=7937 PE=2 SV=1	4e-05	43.5				several
TRINITY_DN959_c0_g1_i1.p1	1125	902.537	349.974	27.5094	27.5094	Group_000005	TRINITY_DN959_c0_g1_i1.p1	0	45	14	9	201	22.5	8.31	261	9								Nucleoside diphosphate kinase OS=Gallus gallus OX=9031 PE=2 SV=1	2e-70	217				several
TRINITY_DN96_c0_g2_i1.p1	1695	1472.54	39602	1907.92	1907.92	Group_000004	TRINITY_DN96_c0_g2_i1.p1	0	59	43	23	339	36.7	7.83	697	23								Glyceraldehyde-3-phosphate dehydrogenase OS=Pongo abelii OX=9601 GN=GAPDH PE=2 SV=3	1e-176	500	AP02012	5e-10	49.3	several
TRINITY_DN986_c0_g1_i1.p1	2362	2139.54	20982.9	695.753	695.753	Group_000003	TRINITY_DN986_c0_g1_i1.p1	0.005	4	2	2	776	87.9	4.91	32	2								Epididymal sperm-binding protein 1 OS=Homo sapiens OX=9606 GN=ELSPBP1 PE=1 SV=2	2e-23	104				several
TRINITY_DN9918_c0_g1_i1.p1	2477	2254.54	108	3.39841	3.39841	Group_000002	TRINITY_DN9918_c0_g1_i1.p1	0	51	13	10	203	22.3	6.42	239	10														no match		no match
TRINITY_DN20778_c0_g1_i1.p1	5701	5478.54	227	2.93948	2.93948	Group_000001	TRINITY_DN20778_c0_g1_i1.p1	0	48	92	64	1614	177.6	4.94	2020	64								IgGFc-binding protein OS=Homo sapiens	2e-33	145				several
TRINITY_DN1153_c0_g1_i1.p1	2792	2569.54	1109.08	30.6209	30.6209	Group_000285	TRINITY_DN1153_c0_g1_i1.p1	0.005	9	2	2	417	47.1	5.44	29	2								Extended synaptotagmin-2 OS=Mus musculus OX=10090 GN=Esyt2 PE=1 SV=1	1e-169	518				several
TRINITY_DN970_c0_g2_i1.p1	3338	3115.54	2263	51.5301	51.5301	Group_000286	TRINITY_DN970_c0_g2_i1.p1	0.005	7	4	4	801	89.6	5.77	26	4														several		XP_013391902.1 extended synaptotagmin-2-like isoform X4 [Lingula anatina]	0	764
TRINITY_DN954_c10_g1_i1.p1	1368	1145.54	11406	706.372	706.372	Group_000287	TRINITY_DN954_c10_g1_i1.p1	0.008	3	2	2	409	45.7	8.79	24	2								Polyphosphatidylinositol phosphatase INP52 OS=Saccharomyces cerevisiae (strain ATCC 204508 / S288c)	6e-45	172				several
TRINITY_DN923_c0_g1_i1.p1	540	318.125	8191	1826.62	1826.62	Group_000288	TRINITY_DN923_c0_g1_i1.p1	0.005	13	3	2	154	17.9	11	25	2								40S ribosomal protein S18 OS=Ictalurus punctatus OX=7998 GN=rps18 PE=2 SV=1	2e-99	289				several
TRINITY_DN8712_c0_g1_i1.p1	3239	3016.54	100.374	2.36059	4.05664	Group_000289	TRINITY_DN8712_c0_g1_i1.p1	0.005	4	2	2	621	70.1	6.11	27	2								Pseudouridylate synthase 7 homolog OS=Mus musculus OX=10090 GN=Pus7 PE=2 SV=2	4e-172	512				several
TRINITY_DN8644_c0_g1_i1.p1	6215	5992.54	406	4.80645	4.80645	Group_000290	TRINITY_DN8644_c0_g1_i1.p1	0.005	2	2	2	1426	156.2	8.54	27	2								Methyl-CpG-binding domain protein 5 OS=Mus musculus OX=10090 GN=Mbd5 PE=2 SV=1	8e-25	116				several
TRINITY_DN7998_c0_g1_i1.p1	2086	1863.54	21.2558	0.809188	3.9473	Group_000291	TRINITY_DN7998_c0_g1_i1.p1	0.005	7	8	3	623	70.9	8.72	29	3														one	PF15764, Domain of unknown function (DUF4693)	XP_033751802.1 uncharacterized protein LOC117335734 isoform X1 [Pecten maximus]	2.93e-07	65.1
TRINITY_DN7744_c0_g2_i1.p1	925	702.537	15	1.51472	1.51472	Group_000292	TRINITY_DN7744_c0_g2_i1.p1	0.01	15	2	2	308	34.9	7.33	24	2								Cadherin-87A OS=Drosophila melanogaster OX=7227 GN=Cad87A PE=1 SV=4	2e-43	165				several
TRINITY_DN66571_c0_g1_i1.p1	662	439.537	8497	1371.45	1371.45	Group_000293	TRINITY_DN66571_c0_g1_i1.p1	0.005	11	3	2	190	22.7	11.18	29	2								60S ribosomal protein L18a OS=Bos taurus OX=9913 GN=RPL18A PE=2 SV=1	2e-95	282				several
TRINITY_DN6505_c0_g1_i1.p1	493	271.656	4836	1262.92	1262.92	Group_000294	TRINITY_DN6505_c0_g1_i1.p1	0.005	15	3	2	144	16	10.08	28	2								40S ribosomal protein S30 OS=Pongo abelii OX=9601 GN=FAU PE=3 SV=1	2e-21	86.7	AP02096	9e-25	86.7	several
TRINITY_DN646_c1_g1_i1.p1	2444	2221.54	123.161	3.93304	3.93304	Group_000295	TRINITY_DN646_c1_g1_i1.p1	0.005	6	3	3	330	32.9	9.33	25	3														no match		no match
TRINITY_DN6240_c0_g1_i1.p1	920	697.537	12465	1267.75	1267.75	Group_000296	TRINITY_DN6240_c0_g1_i1.p1	0.005	17	5	5	284	31.4	10.13	28	5								40S ribosomal protein S2 OS=Ictalurus punctatus OX=7998 GN=rps2 PE=2 SV=1	2e-148	424				several
TRINITY_DN6074_c0_g1_i10.p1	2012	1789.54	171.564	6.80133	13.0763	Group_000297	TRINITY_DN6074_c0_g1_i10.p1	0.005	3	2	2	451	49.1	6.87	29	2								Glutathione reductase, mitochondrial OS=Mus musculus OX=10090 GN=Gsr PE=1 SV=3	0	582				several
TRINITY_DN602_c0_g1_i1.p1	4449	4226.54	0	0	5.16957	Group_000298	TRINITY_DN602_c0_g1_i1.p1	0.01	2	2	2	1195	132.9	8.41	24	2								Splicing factor 3B subunit 1 OS=Homo sapiens OX=9606 GN=SF3B1 PE=1 SV=3	0	1954				several
TRINITY_DN52933_c0_g1_i1.p1	3259	3036.54	69	1.61205	1.61205	Group_000299	TRINITY_DN52933_c0_g1_i1.p1	0.005	1	2	2	1086	123.6	8.6	28	2								Retrovirus-related Pol polyprotein from transposon 412 OS=Drosophila melanogaster OX=7227 GN=POL PE=4 SV=1	4e-100	349				several
TRINITY_DN40735_c0_g1_i1.p1	2042	1819.54	2267	88.3893	88.3893	Group_000300	TRINITY_DN40735_c0_g1_i1.p1	0.005	8	3	3	531	57.7	6.99	26	3								T-complex protein 1 subunit zeta OS=Oryctolagus cuniculus OX=9986 GN=CCT6 PE=1 SV=3	0	835				several
TRINITY_DN3237_c0_g1_i1.p1	1766	1543.54	2598	119.407	119.407	Group_000301	TRINITY_DN3237_c0_g1_i1.p1	0.008	9	2	2	147	16.8	4.79	24	2					Calglandulin OS=Tropidechis carinatus OX=100989 PE=2 SV=1	6e-19	76.6	Myosin-2 essential light chain OS=Drosophila melanogaster OX=7227 GN=Mlc-c PE=1 SV=1	8e-64	198				several
TRINITY_DN3235_c0_g1_i1.p1	2180	1957.54	53.7797	1.94903	18.0991	Group_000302	TRINITY_DN3235_c0_g1_i1.p1	0.008	4	3	2	491	53.5	5.99	24	2								Aldehyde dehydrogenase, cytosolic 1 OS=Rattus norvegicus OX=10116 GN=Aldh1a7 PE=1 SV=2	0	610				several
TRINITY_DN252_c0_g1_i7.p1	2267	2044.54	521.532	18.0965	18.0965	Group_000303	TRINITY_DN252_c0_g1_i7.p1	0.005	5	3	2	755	81.1	4.91	26	2								Collagen alpha-6(VI) chain OS=Homo sapiens OX=9606 GN=COL6A6 PE=1 SV=2	1e-69	255				several
TRINITY_DN2368_c0_g1_i1.p1	3515	3292.54	335.444	7.22768	111.571	Group_000304	TRINITY_DN2368_c0_g1_i1.p1	0.005	24	3	3	205	22.7	5.72	29	3								Ras-related protein Rab-1A OS=Lymnaea stagnalis OX=6523 GN=RAB1A PE=2 SV=1	3e-141	400				several
TRINITY_DN2031_c0_g1_i1.p1	2575	2352.54	379.433	11.4422	23.6735	Group_000305	TRINITY_DN2031_c0_g1_i1.p1	0.005	11	6	5	599	67.6	9.16	25	5	L-Amino-Oxidase	L-amino-acid oxidase OS=Calloselasma rhodostoma	2.5e-06	41.2	L-amino acid oxidase OS=Cerastes cerastes OX=8697 PE=1 SV=1	2e-06	47	CoB--CoM heterodisulfide reductase iron-sulfur subunit A 2 OS=Methanopyrus kandleri (strain AV19 / DSM 6324 / JCM 9639 / NBRC 100938)	8e-06	52.4				several
TRINITY_DN1896_c0_g1_i1.p1	2763	2540.54	1913	53.4194	53.4194	Group_000306	TTRINITY_DN1896_c0_g1_i1.p1	0.005	7	3	3	704	76.3	5.9	29	3								Stress-70 protein, mitochondrial OS=Cricetulus griseus OX=10029 GN=HSPA9 PE=2 SV=1	0	1084				several
TRINITY_DN178_c0_g1_i1.p1	1480	1257.54	17778	1002.93	1002.93	Group_000307	TRINITY_DN178_c0_g1_i1.p1	0.005	6	5	2	339	37.5	7.33	28	2		Venom serine protease Bi-VSP OS=Bombus ignitus	4.99e-23	90.1	Venom peptide isomerase heavy chain OS=Agelenopsis aperta OX=6908 PE=1 SV=1	2e-23	94	Ovochymase-1 OS=Homo sapiens OX=9606 GN=OVCH1 PE=2 SV=2	6e-32	132				several
TRINITY_DN1703_c0_g1_i12.p1	567	344.894	5.05796	1.0404	1.0404	Group_000308	TRINITY_DN1703_c0_g1_i12.p1	0.005	43	4	3	188	19.8	6.89	25	3								Progranulin OS=Homo sapiens OX=9606 GN=GRN PE=1 SV=2	2e-45	162	AP00294	3e-05	34.7	several
TRINITY_DN1609_c0_g1_i1.p1	603	380.787	1069.4	199.236	1439.42	Group_000309	TRINITY_DN1609_c0_g1_i1.p1	0.005	20	2	2	161	18.8	11.15	27	2								60S ribosomal protein L21 OS=Chinchilla lanigera OX=34839 GN=RPL21 PE=2 SV=3	2e-70	216				several
TRINITY_DN1433_c0_g2_i1.p1	1170	947.537	88.9234	6.65778	57.4712	Group_000310	TRINITY_DN1433_c0_g2_i1.p1	0.005	7	2	2	261	27.6	7.99	26	2								3-hydroxyacyl-CoA dehydrogenase type-2 OS=Drosophila melanogaster OX=7227 GN=scu PE=1 SV=1	1e-127	369				several
TRINITY_DN1287_c0_g2_i1.p1	520	298.402	6030	1433.59	1433.59	Group_000311	TRINITY_DN1287_c0_g2_i1.p1	0.005	14	2	2	110	12.4	5.26	25	2								40S ribosomal protein S21 OS=Branchiostoma belcheri OX=7741 GN=RPS21 PE=3 SV=1	6e-42	139				several
TRINITY_DN1266_c0_g3_i1.p1	2967	2744.54	376	9.71914	9.71914	Group_000312	TRINITY_DN1266_c0_g3_i1.p1	0.005	8	2	2	681	75	7.2	26	2								Galactocerebrosidase OS=Xenopus laevis OX=8355 GN=galc PE=2 SV=2	0	639				several
Data Skin
TRINITY_DN2456_c0_g1_i1.p1	2260	2037.54	1106	38.5087	38.5087	Group_0000001	TRINITY_DN2456_c0_g1_i1.p1	0	14	8	6	572	60.9	5.35	64	6								Heat shock protein 60A OS=Drosophila melanogaster	0	856				several
TRINITY_DN52958_c0_g1_i1.p1	2557	2334.54	50888	1546.41	1546.41	Group_0000002	TRINITY_DN52958_c0_g1_i1.p1	0	5	2	2	811	92.9	6.73	37	2	Metalloproteinase M12A (Nematocyst expressed)	Nematocyst expressed protein 6 OS=Nematostella vectensis	5.13e-23	91.7	VMP_NEMVE Nematocyst expressed protein 6 OS=Nematostella vectensis	4e-21	91.7	Blastula protease 10 OS=Paracentrotus lividus	1e-30	131				several
